# Supplementary material for: Profiling of RNAs from Human Islet-Derived Exosomes in a Model of Type 1 Diabetes
Source: Int J Mol Sci. 2019 Nov 25;20(23):5903. doi: 10.3390/ijms20235903 (PMC6928620; doi:10.3390/ijms20235903)
Supplement: Supplementary file 1 [file ijms-20-05903-s001.zip]

Archive with 9 entries (8 files):
- IJMS_Nov5_2019_CEM_Supplementary/
- IJMS_Nov5_2019_CEM_Supplementary/Supplementary Table S1 - Mapping of reads.xlsx
- IJMS_Nov5_2019_CEM_Supplementary/Supplementary Table S2 - Differentially Expressed RNAs.xlsx
- IJMS_Nov5_2019_CEM_Supplementary/Supplementary Table S3 - mRNA-lncRNA correlated pairs.xlsx
- IJMS_Nov5_2019_CEM_Supplementary/Supplementary Table S4 - Targets of Differentially Expressed miRNAs.xlsx
- IJMS_Nov5_2019_CEM_Supplementary/Supplementary Table S5 - Functional analysis of miRNAs and piRNAs.xlsx
- IJMS_Nov5_2019_CEM_Supplementary/Supplementary Table S6 - Donor characteristics.xlsx
- IJMS_Nov5_2019_CEM_Supplementary/Supplementary Table S7 - Raw counts of small noncoding RNAs.xlsx
- IJMS_Nov5_2019_CEM_Supplementary/Supplementary Table S8 - vsd counts of small noncoding RNAs.xlsx
