# Supplementary material for: Profiling of RNAs from Human Islet-Derived Exosomes in a Model of Type 1 Diabetes
Source: Int J Mol Sci. 2019 Nov 25;20(23):5903. doi: 10.3390/ijms20235903 (PMC6928620; doi:10.3390/ijms20235903)
Supplement: Supplementary file 1 [file ijms-20-05903-s001.zip › IJMS_Nov5_2019_CEM_Supplementary/Supplementary Table S1 - Mapping of reads.xlsx]

## Sheet: S1a. total RNAseq
Supplementary Table S1a. Mapping of reads obtained from totalRNAseq protocol
Sample ID	Group	Total reads	Total alignments to mRNA	Percentage of aligned reads	37 nt - 71 nt	72 nt	73 nt	74 nt	75 nt	76 nt
Sample 1a	Control	32187891	25217772	0.3829	71678	120079	552210	1797112	6589472	16087221
Sample 2a	Control	32421248	26454286	0.398	77172	128147	578674	1879033	7011676	16779584
Sample 3a	Control	38776999	30052298	0.3756	88177	143442	655072	2113282	7995419	19056906
Sample 4a	Control	30945255	24768984	0.3909	56534	120898	544204	1752511	6619987	15674850
Sample 5a	Control	52727490	22991727	0.2188	55810	111567	504862	1633846	6109178	14576464
Sample 1b	Cytokine treated	30097853	24197465	0.3917	57551	116232	528424	1732160	6307585	15455513
Sample 2b	Cytokine treated	33002087	27068284	0.3999	85583	131401	593896	1929443	7126375	17201586
Sample 3b	Cytokine treated	26024212	20950197	0.3929	48513	101845	457468	1486320	5565264	13290787
Sample 4b	Cytokine treated	28258053	22535813	0.3898	57526	109352	493158	1586163	6036354	14253260
Sample 5b	Cytokine treated	55289694	24726561	0.225	67465	114834	540465	1777481	6346312	15880004
Sample ID	Group	Total reads	Total alignments to lncRNA	Percentage of aligned reads	37 nt - 71 nt	72 nt	73 nt	74 nt	75 nt	76 nt
Sample 1a	Control	32187891	7683026	0.1177	22028	37193	172155	544503	2039685	4867462
Sample 2a	Control	32421248	8035055	0.1221	23587	39927	179884	566603	2162634	5062420
Sample 3a	Control	38776999	9363478	0.119	32888	46708	211814	659662	2498512	5913894
Sample 4a	Control	30945255	7737639	0.1234	18182	38885	173016	544680	2097130	4865746
Sample 5a	Control	52727490	6815324	0.0678	17152	34054	153626	479786	1839386	4291320
Sample 1b	Cytokine treated	30097853	7259736	0.1185	17970	35490	162457	515709	1929152	4598958
Sample 2b	Cytokine treated	33002087	8166899	0.1218	26521	40520	183582	578567	2183426	5154283
Sample 3b	Cytokine treated	26024212	6389918	0.121	16064	31762	141787	451200	1721244	4027861
Sample 4b	Cytokine treated	28258053	7053957	0.1233	18224	35194	158020	492756	1914910	4434853
Sample 5b	Cytokine treated	55289694	7094337	0.0675	21034	34256	159173	507393	1852780	4519701

## Sheet: S1b. small RNAseq
Supplementary Table S1b. Mapping of reads obtained from small RNAseq protocol
Sample	Group	Total reads	Total alignments to miRNA	% aligned	12nt	13nt	14nt	15nt	16nt	17nt	18nt	19nt	20nt	21nt	22nt	23nt	24nt	25nt	26nt	27nt
Sample 11a	Control	4095296	2046572	0.3538	74	426	1833	6112	13981	14552	29430	56767	192709	558720	742935	424492	4539	2	0	0
Sample 12a	Control	2222263	289127	0.0978	6	198	934	3291	8703	7703	16643	17716	47917	94030	61798	29899	289	0	0	0
Sample 13a	Control	3136268	557438	0.1261	17	169	597	1608	3302	3809	8397	19706	50968	137394	208048	122051	2002	0	0	0
Sample 14a	Control	2200147	555766	0.1859	50	280	898	2213	4543	5611	12325	28009	65281	163807	171358	100585	806	0	0	0
Sample 15a	Control	2687655	361870	0.0978	23	141	542	1512	3183	3512	6910	15772	40341	105879	116460	66399	1196	0	0	0
Sample 16a	Control	2726129	273585	0.0769	19	119	355	957	2115	2208	5371	12934	30027	73475	100956	44618	430	0	0	1
Sample 17a	Control	3139816	766711	0.1929	118	610	1284	2425	5218	7713	16212	38227	98238	244610	259557	91839	660	0	0	0
Sample 18a	Control	3744869	542225	0.1076	43	324	758	1692	3864	3763	8907	18140	57838	146631	197955	101620	690	0	0	0
Sample 19a	Control	3525663	573612	0.1282	57	243	878	2465	5233	5930	14018	35889	69333	165138	202888	70858	682	0	0	0
Sample 20a	Control	3769590	292141	0.0592	29	62	234	614	1633	2579	5493	13335	33018	80962	109411	44177	594	0	0	0
Sample 11b	Cytokine treated	4264849	1670538	0.2706	58	298	971	3455	8638	9156	21273	43134	144035	431194	610710	392967	4648	1	0	0
Sample 12b	Cytokine treated	2135118	315953	0.114	7	170	927	2891	7021	7544	15098	18053	51157	109754	71578	31526	227	0	0	0
Sample 13b	Cytokine treated	4055979	745764	0.1303	42	181	698	1818	4425	5539	11753	24798	69702	195623	268970	159515	2695	5	0	0
Sample 14b	Cytokine treated	3356133	725884	0.16	28	271	893	1964	4138	5745	13108	29160	76729	204444	251092	137088	1224	0	0	0
Sample 15b	Cytokine treated	3697693	657900	0.1312	32	188	723	2110	4057	5545	11414	25084	66677	191278	223954	124866	1972	0	0	0
Sample 16b	Cytokine treated	4372133	458084	0.079	38	152	579	1518	4065	5009	10609	22976	53430	128147	155755	75112	694	0	0	0
Sample 17b	Cytokine treated	5132436	1240593	0.1865	95	454	1184	2497	6417	10787	21227	49370	159118	391808	425738	170825	1073	0	0	0
Sample 18b	Cytokine treated	3757155	970494	0.1962	78	545	1293	2804	7114	7757	17327	32462	104856	277412	347130	170647	1069	0	0	0
Sample 19b	Cytokine treated	4000971	1264363	0.2515	80	408	1615	4662	11636	13692	25657	57282	161449	380658	448584	157201	1439	0	0	0
Sample 20b	Cytokine treated	3606848	232520	0.0489	26	73	275	713	1701	1806	4747	12896	26204	61320	85434	36611	714	0	0	0
Sample	Group	Total reads	Total alignments to piRNA	% aligned	12nt	13nt	14nt	15nt	16nt	17nt	18nt	19nt	20nt	21nt	22nt	23nt	24nt	25nt	26nt	27nt	28nt	29nt	30nt	31nt
Sample 11a	Control	4095296	28890	0.0043	111	186	507	924	1182	812	1415	1338	1263	3108	2887	1509	1394	1211	2320	388	1486	1503	3662	1684
Sample 12a	Control	2222263	15704	0.0039	51	214	325	594	587	476	726	541	544	688	823	745	1195	1155	2297	203	650	764	2395	731
Sample 13a	Control	3136268	33694	0.0069	157	610	908	1560	2412	1628	1939	1692	1564	1408	5270	1511	1980	1475	2188	670	1292	1590	2851	989
Sample 14a	Control	2200147	18496	0.0046	99	192	511	949	956	899	1199	1040	717	936	1668	782	1294	836	818	272	1088	1211	2188	841
Sample 15a	Control	2687655	21279	0.0044	200	471	757	1360	1275	876	1072	901	828	812	1865	658	959	1076	1645	260	833	1142	3023	1266
Sample 16a	Control	2726129	15576	0.0034	118	211	344	521	609	472	720	509	483	703	1472	769	1452	1308	2007	171	495	904	1635	673
Sample 17a	Control	3139816	33336	0.0057	177	496	683	2003	1680	1622	1906	1789	1476	1519	1999	1565	2106	1078	1356	626	1819	2682	4250	2504
Sample 18a	Control	3744869	27277	0.0039	147	361	505	867	994	959	1104	970	889	1084	1316	1224	2512	1893	2495	427	1419	2376	3867	1868
Sample 19a	Control	3525663	19687	0.0033	145	236	410	661	771	781	751	723	702	813	1355	1035	1692	1907	2381	280	889	1366	1938	851
Sample 20a	Control	3769590	27308	0.0037	100	250	422	493	620	853	909	737	720	944	1521	1173	2160	2309	3600	264	1703	3189	4026	1315
Sample 11b	Cytokine treated	4264849	30969	0.0044	91	368	644	1275	1182	983	1827	1323	1347	3085	2948	1709	1690	1673	2638	441	1309	1154	3563	1719
Sample 12b	Cytokine treated	2135118	18111	0.0045	59	254	489	751	717	620	892	635	539	597	1137	805	1437	1323	2235	239	1046	984	2315	1037
Sample 13b	Cytokine treated	4055979	33960	0.0045	199	443	886	1471	1989	1737	2112	1470	1290	1437	3199	1315	1885	1334	1863	502	1914	2472	4465	1977
Sample 14b	Cytokine treated	3356133	32177	0.0053	156	306	426	1052	1304	1055	1424	1527	1119	1460	4201	1039	1565	1541	2518	517	1852	2096	5146	1873
Sample 15b	Cytokine treated	3697693	30967	0.0043	137	396	851	1729	1522	1215	1527	1478	1137	1313	2335	923	1337	1194	1692	416	1635	2114	5333	2683
Sample 16b	Cytokine treated	4372133	25391	0.0033	157	293	435	784	1080	807	1142	867	783	1222	1540	1279	2479	2340	3698	235	996	1304	2855	1095
Sample 17b	Cytokine treated	5132436	51573	0.0048	132	342	668	1676	1702	1865	2409	1738	1569	1866	2295	1890	2933	2029	2397	1007	3502	5237	10594	5722
Sample 18b	Cytokine treated	3757155	34098	0.0045	225	401	858	1472	1558	1293	1601	1157	1210	1511	1927	1463	2500	1139	1489	559	2037	3028	5925	2745
Sample 19b	Cytokine treated	4000971	21456	0.003	166	429	554	1019	939	898	1053	760	858	1513	1196	1051	1181	807	1226	354	1351	1690	3490	921
Sample 20b	Cytokine treated	3606848	17814	0.0027	160	331	407	687	724	656	809	634	582	814	1052	766	1610	1259	1832	249	904	1141	2263	934
Sample	Group	Total reads	Total alignments to snoRNA	% aligned	12nt	13nt	14nt	15nt	16nt	17nt	18nt	19nt	20nt	21nt	22nt	23nt	24nt	25nt	26nt	27nt	28nt	29nt	30nt	31nt	32nt	33nt	34nt	35nt	36nt	37nt	38nt	39nt	40nt	41nt	42nt	43nt	44nt	45nt	46nt	47nt	48nt	49nt	50nt	51nt	52nt	53nt	54nt	55nt	56nt
Sample 11a	Control	4095296	9052	0.0016	5	27	145	554	788	616	540	441	392	779	1602	983	118	90	94	101	83	97	77	68	45	54	32	41	19	25	26	36	26	21	28	17	8	28	19	11	13	18	6	26	19	10	78	13	10
Sample 12a	Control	2222263	2533	0.0006	13	40	71	228	408	269	150	178	158	295	235	112	43	20	37	23	27	21	17	15	5	17	19	4	10	8	5	7	9	6	3	2	1	2	3	3	0	3	2	2	4	1	6	3	0
Sample 13a	Control	3136268	11151	0.0018	21	51	243	1097	1482	1927	1198	747	687	705	717	433	179	115	140	154	157	135	94	108	67	122	52	61	37	69	40	25	28	20	19	17	11	5	5	4	10	10	6	5	2	6	11	4	3
Sample 14a	Control	2200147	8498	0.0015	38	67	228	1075	1142	1219	923	621	732	1059	495	301	79	62	85	36	61	35	35	78	19	13	4	14	20	8	9	6	3	2	2	2	4	0	0	0	1	0	2	1	0	0	0	1	0
Sample 15a	Control	2687655	2283	0.0006	5	42	100	232	300	286	106	120	107	143	288	175	34	40	25	17	18	38	22	15	10	12	7	3	4	10	17	5	0	4	2	3	3	1	0	2	3	1	1	1	0	0	11	5	1
Sample 16a	Control	2726129	3451	0.0007	7	34	133	304	607	490	297	164	217	318	312	163	49	30	23	30	24	22	38	24	20	17	7	7	6	8	6	20	7	6	2	5	9	1	3	1	3	3	1	3	1	1	3	0	0
Sample 17a	Control	3139816	7851	0.0015	7	46	267	1019	1255	997	523	471	444	528	713	372	122	82	111	120	117	119	87	58	38	35	30	26	42	56	12	24	13	10	16	8	7	11	1	3	1	2	0	1	2	1	6	2	0
Sample 18a	Control	3744869	5644	0.0008	8	61	140	759	935	720	444	219	333	456	471	214	62	71	76	80	124	78	67	40	40	38	26	11	23	21	19	7	12	4	11	7	2	12	1	6	0	1	2	1	1	3	3	0	0
Sample 19a	Control	3525663	5150	0.0009	14	64	136	690	691	648	343	323	240	337	508	268	88	42	86	56	65	69	50	55	23	41	20	28	21	22	15	18	7	5	19	10	4	20	12	13	0	0	1	0	1	0	7	2	0
Sample 20a	Control	3769590	3297	0.0006	12	51	102	314	412	379	171	154	180	216	312	194	72	49	50	45	62	68	41	43	28	19	14	8	13	13	13	25	14	8	6	6	6	17	24	11	4	2	5	6	2	0	12	1	2
Sample 11b	Cytokine treated	4264849	9078	0.0015	5	50	142	692	860	816	454	292	440	645	1289	909	120	88	79	90	116	126	54	72	58	72	47	43	27	36	51	47	29	32	29	25	28	21	16	23	21	8	6	11	19	11	101	31	15
Sample 12b	Cytokine treated	2135118	2830	0.0007	7	24	48	256	350	344	256	196	213	363	194	112	41	23	38	24	16	17	39	15	12	13	15	16	12	16	7	3	6	6	5	10	4	5	3	4	4	7	4	5	2	13	4	1	9
Sample 13b	Cytokine treated	4055979	10323	0.0013	11	80	187	1256	1614	1675	897	612	506	761	633	411	128	109	99	140	159	136	83	99	71	64	70	20	41	48	33	41	16	13	23	6	5	8	6	15	6	10	5	10	9	2	17	2	3
Sample 14b	Cytokine treated	3356133	7258	0.001	21	61	95	594	882	880	609	489	652	849	538	278	84	89	79	90	80	85	75	78	37	55	23	55	29	31	28	27	18	14	8	3	4	9	6	15	7	7	5	4	2	4	15	8	3
Sample 15b	Cytokine treated	3697693	3853	0.0008	6	38	111	303	319	346	257	149	188	258	403	264	63	75	34	51	36	40	31	39	24	35	31	11	13	21	18	14	11	9	16	8	7	5	6	2	6	2	4	6	6	5	24	6	2
Sample 16b	Cytokine treated	4372133	4638	0.0007	17	49	103	647	612	543	231	198	214	398	440	276	71	50	80	73	77	75	70	41	24	37	22	26	14	22	12	28	22	11	10	4	8	11	3	7	10	1	3	2	3	6	10	0	1
Sample 17b	Cytokine treated	5132436	9105	0.0012	11	72	235	967	753	737	613	356	468	640	894	502	158	144	183	184	202	161	160	109	67	102	75	53	77	68	51	44	37	30	40	26	27	17	47	15	32	11	12	13	9	11	93	12	9
Sample 18b	Cytokine treated	3757155	8495	0.0013	7	75	186	1422	1128	991	567	381	595	698	724	373	123	103	119	133	112	101	88	68	44	34	23	32	21	18	25	16	20	9	5	57	20	3	35	7	4	7	0	6	1	2	5	5	0
Sample 19b	Cytokine treated	4000971	7284	0.0013	22	54	199	828	781	653	303	294	310	531	898	486	103	89	112	117	150	105	99	123	70	43	33	22	31	39	27	34	41	29	41	22	4	17	17	4	9	6	7	10	11	12	63	6	9
Sample 20b	Cytokine treated	3606848	3427	0.0005	8	68	73	387	496	454	274	234	225	303	242	140	71	38	41	49	61	30	26	25	15	15	11	10	14	16	7	12	11	5	4	3	7	0	1	12	1	4	1	1	2	3	2	1	0
Sample	Group	Total reads	Total alignments to tRNA	% aligned	12nt	13nt	14nt	15nt	16nt	17nt	18nt	19nt	20nt	21nt	22nt	23nt	24nt	25nt	26nt	27nt	28nt	29nt	30nt	31nt	32nt	33nt	34nt	35nt	36nt	37nt	38nt	39nt	40nt	41nt	42nt	43nt	44nt	45nt	46nt	47nt	48nt	49nt	50nt	51nt	52nt	53nt	54nt	55nt	56nt
Sample 11a	Control	4095296	271029	0.0214	186	614	2615	1659	6223	1260	2244	1682	2298	1582	4406	4522	4684	7223	12149	3117	4277	11971	21259	22320	49570	31219	48249	12658	3602	2118	1058	420	497	325	175	166	336	238	330	183	157	154	246	228	280	669	426	149	110
Sample 12a	Control	2222263	143936	0.0229	50	731	2467	1477	6849	1363	1373	1280	2150	1312	2953	3717	5843	7290	12060	1908	2516	4574	8924	8967	22525	20234	13885	6647	921	424	190	96	130	201	13	46	93	29	71	34	6	27	28	56	81	176	74	15	7
Sample 13a	Control	3136268	173055	0.0194	170	1198	2206	1943	7771	1170	1952	1967	2131	1450	2648	3451	4157	6348	8960	2066	2661	5143	11058	11272	29712	27174	24386	8964	1292	696	346	114	94	67	20	65	47	23	61	26	13	31	5	5	10	94	32	19	11
Sample 14a	Control	2200147	118683	0.0187	110	686	1982	1789	6604	1492	1895	1341	1578	818	2445	2932	4045	3922	4159	1448	2289	4142	8379	9554	23258	14009	13260	4800	556	421	184	81	92	47	14	5	62	44	24	21	10	27	30	28	24	19	35	6	4
Sample 15a	Control	2687655	179168	0.0228	184	974	1615	2059	6778	1462	1623	1300	1884	1129	2168	3677	4561	6063	9411	1998	2915	4687	11889	15157	40349	22190	25757	6014	1141	911	296	141	167	177	26	22	63	47	38	29	18	15	36	46	31	50	19	2	7
Sample 16a	Control	2726129	110936	0.0137	196	848	1537	1586	5450	816	1305	1008	1721	1075	1948	2903	4390	7166	10681	1534	1564	2868	5530	6942	15403	16154	10445	5897	765	419	228	46	107	159	25	15	28	6	16	12	1	28	13	7	19	40	28	1	2
Sample 17a	Control	3139816	252202	0.0267	144	938	2075	2857	9102	2181	2330	1868	2480	1345	3046	3858	4604	4829	5447	2243	3752	10497	21550	24717	51006	41534	33796	10810	2002	1274	534	192	211	78	30	40	135	51	54	62	29	54	65	48	62	111	72	8	5
Sample 18a	Control	3744869	226454	0.0199	212	1333	2475	2427	5890	1352	1857	1750	2152	1607	2979	4223	6485	9512	11974	2241	3596	7625	16511	19420	42639	36654	26725	10492	1471	1151	469	184	211	193	67	24	85	48	58	24	20	22	9	47	41	44	54	30	13
Sample 19a	Control	3525663	118608	0.0112	208	1226	2230	2130	4948	1123	1252	1316	2009	1203	2892	3945	6209	10013	10530	2003	1968	3476	6551	7557	13929	14782	9072	5702	668	377	243	77	140	167	37	57	91	33	40	63	39	16	35	26	47	94	29	8	7
Sample 20a	Control	3769590	222693	0.0199	160	1432	2392	2266	8645	1779	1877	2073	2244	1504	4412	6398	13286	15395	19056	3177	4171	7552	13595	15216	33568	33628	17680	7441	1213	425	214	158	263	227	59	27	116	79	69	112	99	56	90	74	87	0	75	39	23
Sample 11b	Cytokine treated	4264849	334631	0.0239	146	712	2098	1730	5946	1473	2887	2153	2944	1817	3544	4426	4871	8155	16284	2554	3525	7074	15711	20863	65650	50385	70565	21550	6046	2480	1006	579	826	487	276	230	428	375	248	274	226	167	342	368	398	895	540	232	131
Sample 12b	Cytokine treated	2135118	166119	0.0274	115	740	2967	1807	7281	1347	1665	1305	2160	1058	3221	4013	5687	6943	10636	1958	3183	5900	10113	11225	30944	24917	16754	6502	1137	604	279	152	251	161	84	69	143	56	72	55	30	45	51	86	45	140	134	14	18
Sample 13b	Cytokine treated	4055979	281471	0.0225	154	1492	3290	2694	9434	2358	3488	2538	2817	2064	3775	4680	6222	6647	8252	2578	4638	7868	17968	21287	53350	50513	39679	16633	2413	1406	653	287	268	130	98	173	267	152	107	81	51	75	78	103	71	239	143	48	63
Sample 14b	Cytokine treated	3356133	259577	0.0256	159	732	1804	1757	7930	1630	2213	1885	2459	1322	3791	4385	6809	8286	11417	3071	4640	8328	19676	20964	53131	36717	34099	13762	2158	2104	709	285	398	291	94	126	188	114	180	197	170	110	125	137	202	340	267	96	41
Sample 15b	Cytokine treated	3697693	341132	0.0294	163	1308	2795	3026	8590	1672	2350	2141	2989	1578	3232	4682	6230	6975	9655	2847	5477	9396	23879	33073	87604	48482	51102	12304	2672	2872	888	425	323	311	94	88	136	117	140	150	69	95	110	95	207	238	268	26	44
Sample 16b	Cytokine treated	4372133	208790	0.0169	230	1513	2434	2722	9429	1860	2309	2181	3435	1958	3921	6252	9431	13516	21537	2737	3322	5086	10545	11036	28716	30141	20243	9557	1577	700	366	155	253	341	86	67	163	79	60	56	34	45	66	80	158	136	59	58	29
Sample 17b	Cytokine treated	5132436	621289	0.0387	116	1186	2314	3179	9041	2607	3810	3083	3800	2395	4486	5347	8475	10054	12413	5314	8557	25182	58886	63924	133502	99969	97700	30277	6466	5362	2679	1186	1261	494	367	379	607	407	593	512	247	261	379	516	582	1185	699	246	181
Sample 18b	Cytokine treated	3757155	311746	0.0264	212	1016	3380	2659	7933	1995	2854	2101	2451	1668	3221	4254	5114	5272	6353	2538	4866	12551	28626	32871	63965	55371	39127	13758	2647	1842	915	320	324	178	66	112	156	79	98	71	45	45	68	72	142	232	83	24	6
Sample 19b	Cytokine treated	4000971	182432	0.0133	163	912	2732	2248	6500	1291	1982	1475	2083	1561	2118	3354	4005	4218	4933	959	2362	4326	12343	12933	27136	37496	23592	14749	2146	843	344	280	330	169	153	94	292	134	148	88	127	106	98	205	278	420	315	91	59
Sample 20b	Cytokine treated	3606848	145252	0.0142	183	1238	1937	1794	7393	1097	1354	1298	1865	1062	2291	3827	6844	7928	10939	15450	2375	3592	7561	8979	22051	25662	14000	6465	786	455	177	66	79	115	7	28	18	26	28	3	5	11	15	6	52	59	27	2	1
[truncated: 33 more columns]
