# Supplementary material for: Profiling of RNAs from Human Islet-Derived Exosomes in a Model of Type 1 Diabetes
Source: Int J Mol Sci. 2019 Nov 25;20(23):5903. doi: 10.3390/ijms20235903 (PMC6928620; doi:10.3390/ijms20235903)
Supplement: Supplementary file 1 [file ijms-20-05903-s001.zip › IJMS_Nov5_2019_CEM_Supplementary/Supplementary Table S2 - Differentially Expressed RNAs.xlsx]

## Sheet: S2a. Total RNAseq
Supplementary Table S2a. Differentially expressed RNAs from Total RNAseq protocol (mRNAs and lncRNAs)
Differentially expressed mRNAs	baseMean	Fold Change	pvalue
CCDC107	8.69439	3.34075	0.0493323
CENPS-CORT	4.705	3.0056	0.0369616
ANG	7.19104	2.79243	0.0177451
HMX2	4.87425	2.7144	0.0473439
GPSM1	8.90492	2.35153	0.0318194
PANX2	10.7006	2.3106	0.0121633
KLF16	8.74149	2.27585	0.0347888
HSPB6	9.11776	2.2725	0.0328947
USP39	8.51889	2.19758	0.036395
MAPK8IP1	8.48526	2.10627	0.0473909
C17orf58	8.7587	2.10404	0.04403
OSCAR	8.7636	2.09278	0.0499096
FAM181A	8.77281	2.08278	0.0422062
STK39	12.1607	2.07967	0.0455413
POTEG	18.1291	2.03154	0.009534
IL11	13.3454	1.99797	0.0193382
MAGEA9	13.0818	1.97081	0.0246922
AGAP6	16.4689	1.94232	0.0238067
AL133373.1	13.5676	1.93097	0.032561
TSSK1B	15.6075	1.90625	0.0230329
AL135905.2	18.0472	1.90603	0.0225493
FP15737	35.3315	1.8966	0.000898335
SCYL1	11.5917	1.89158	0.043932
LENG9	13.1602	1.87865	0.035204
RAD9A	15.8074	1.87655	0.0305124
PHYHD1	11.881	1.85553	0.0491492
MCRIP1	22.3189	1.80063	0.0185213
ZNF446	15.4448	1.78979	0.0450712
GGT6	16.8219	1.77964	0.0374735
LHX1	21.0888	1.77895	0.0143206
CBS	16.7486	1.77705	0.0363135
ADCY8	17.6236	1.77231	0.0335147
ZC3H12A	16.0008	1.77	0.0375146
INHBE	17.9908	1.74884	0.0266771
TNFRSF13C	21.7364	1.70352	0.0200794
TMEM110-MUSTN1	24.9479	1.70092	0.0252467
MUC1	27.1768	1.6922	0.0120757
GSK3A	24.0123	1.6875	0.0213432
NPRL3	19.3112	1.66942	0.0383766
TNFAIP2	27.2857	1.64582	0.0186501
EIF4H	33.4809	1.6374	0.0123288
ZNF747	30.8811	1.63466	0.0188785
DDA1	19.2141	1.63192	0.0420869
IL17RE	20.3105	1.62561	0.0474364
INSIG1	27.3997	1.58919	0.0258641
COX19	25.9243	1.58098	0.0288305
PIK3IP1	30.0811	1.57909	0.0332538
DLX1	31.7932	1.57429	0.0215642
AQP3	21.8059	1.57247	0.0497495
TMEM94	34.2559	1.55043	0.0231154
SP7	42.6096	1.53653	0.0125408
TBC1D3G	225.798	1.5082	7.25921e-05
PSMD3	40.3117	1.49238	0.0279481
TGFB1I1	49.0217	1.48637	0.0341684
DLG3	33.0922	1.48599	0.0452639
CYB561	41.5164	1.48475	0.0242139
LYPD5	33.6459	1.47853	0.0363423
CFAP74	43.4574	1.45496	0.0254137
ZSWIM8	38.4803	1.44713	0.0355884
AC015802.6	42.5362	1.43604	0.0347691
ANKMY1	47.6213	1.43471	0.0336367
IRF1	50.8677	1.43466	0.0303395
MICAL1	38.5276	1.42227	0.0478229
PHKG2	46.3726	1.4169	0.0307409
SLX4	65.953	1.38973	0.0243032
GRHPR	52.5617	1.35335	0.0473254
LRRC37A2	117.225	1.35251	0.014977
MTCL1	99.7504	1.34094	0.0219181
SHISA9	99.9617	-1.30029	0.0451647
LY9	82.9421	-1.30529	0.034493
PTCD2	126.681	-1.31894	0.012496
PCDH18	69.9385	-1.33211	0.0494923
OR2B11	69.6539	-1.33822	0.035141
EMC1	84.1371	-1.34498	0.0182498
MT-ND4L	133.655	-1.34581	0.0248132
FRMD6	59.0043	-1.34626	0.0412272
SETD5	65.8994	-1.37154	0.0258266
CSMD1	64.701	-1.37235	0.0303829
SCAPER	62.6623	-1.37754	0.037564
PPP5D1	57.1066	-1.38408	0.030267
DMXL2	70.6404	-1.38755	0.0385636
CNTN5	42.4932	-1.39278	0.0472403
ERRFI1	48.6219	-1.39279	0.044295
ACSM2A	66.2777	-1.39762	0.0213312
CGN	52.0023	-1.40031	0.0286307
AADACL3	42.7726	-1.40535	0.0471807
G3BP1	102.161	-1.40895	0.0216416
RBM4	57.1197	-1.41237	0.0230031
LAMC1	58.437	-1.42986	0.0164584
ATP5MC3	48.8701	-1.44223	0.0234635
BEST3	45.2373	-1.45	0.0230127
KIAA0040	41.9812	-1.45315	0.0273884
TBC1D3I	46.6556	-1.45549	0.0235058
WDCP	34.8463	-1.4615	0.0468943
TCIM	39.5253	-1.46667	0.0326684
TEX10	40.9308	-1.4755	0.0251166
KIF21A	31.3219	-1.47969	0.0488616
OR10K2	50.556	-1.48883	0.0117407
CFAP299	33.3187	-1.49445	0.0383415
SGK494	38.6508	-1.51246	0.039372
PCGF5	37.0224	-1.51897	0.0313982
ZNF121	28.2262	-1.52375	0.0498552
HDAC3	30.5784	-1.53111	0.0388646
PIK3AP1	26.8254	-1.53379	0.0400054
GJA9	33.1708	-1.54731	0.027941
RGPD1	37.0249	-1.57974	0.0256088
CP	27.2096	-1.59683	0.0340195
LGALSL	33.1765	-1.5985	0.0122373
OR4E2	20.7739	-1.6504	0.0384268
ZFP30	24.0375	-1.67528	0.0208854
CTAGE9	21.8737	-1.68665	0.0330114
RPP30	17.7125	-1.6953	0.0387181
AL353791.1	36.9683	-1.69713	0.0107258
SPAG17	22.3697	-1.69816	0.0399604
PCGF6	15.7286	-1.70256	0.0448952
HMGN2	15.9629	-1.71703	0.0490901
AP3B1	24.5843	-1.71739	0.0190773
DRD5	20.4692	-1.7298	0.0312724
BRD7	33.0256	-1.76645	0.00343479
RPS3A	16.0974	-1.79757	0.0343839
WASHC2A	17.6819	-1.82831	0.0183205
OR12D2	12.6242	-1.84972	0.0426193
BMP5	21.0254	-1.89464	0.00763763
TXK	19.0883	-1.89858	0.00985657
SPRR4	11.254	-1.93285	0.0399804
SLC22A24	10.5172	-1.93743	0.0453906
RFC5	10.4029	-2.02113	0.0321137
DNAH12	16.0221	-2.03454	0.0248915
CCNI	13.1321	-2.23999	0.00953552
OR5M8	7.7561	-2.25447	0.0331336
BTAF1	14.0497	-2.3673	0.00590581
SSU72P4	9.40133	-2.39584	0.0131803
RBP4	7.40574	-2.58147	0.0320844
Differentially expressed lncRNAs	baseMean	Fold Change	pvalue
AC034229.2	17.0487	3.30491	0.0235527
CSNK1G2-AS1	7.42527	2.72524	0.0127892
AL391987.3	9.94441	2.72406	0.00543796
AL121603.2	11.6583	2.59244	0.00414808
AC010327.4	9.93775	2.16657	0.0201508
LINC00967	9.8035	2.12712	0.0267822
AC239798.2	19.7732	1.94261	0.00654197
LINC01258	12.3955	1.93477	0.0421982
AL591623.1	15.594	1.92766	0.0139067
RMRP	26.6676	1.8238	0.0175117
ITGB2-AS1	20.7784	1.75851	0.016437
MAP3K14-AS1	26.9498	1.71479	0.0141034
LINC01783	32.2351	1.6129	0.0343901
RP11-680G24.5	23.5395	1.5913	0.0486247
AC092620.3	29.111	1.51494	0.042716
AP001043.1	76.7722	1.30642	0.0491676
LINC00960	44.9245	-1.394	0.0471013
AC089998.1	35.3777	-1.44609	0.0427251
AC004852.2	30.7884	-1.5414	0.0270022
LINC02086	28.7414	-1.54865	0.042692
AC024614.4	25.2252	-1.60332	0.0333095
RP11-475I24.8	66.0881	-1.61531	0.00110925
AC008669.1	15.7593	-1.75818	0.036423
AC110079.2	15.3589	-1.78019	0.03939
AC004949.1	13.3879	-2.02996	0.0204262
AP001372.2	9.90194	-2.07901	0.0357649
AL118505.1	8.4645	-2.15446	0.0383583
AL031123.1	7.66123	-2.36012	0.0279356
AC105275.2	5.20662	-2.62702	0.042946
AL391261.2	5.90694	-2.88414	0.018237
AC034229.3	13.94	-6.97288	0.00602898

## Sheet: S2b. Small RNAseq
Supplementary Table S2b. Differentially expressed RNAs from Small RNAseq protocol (miRNAs, piRNAs, snoRNAs and tRNAs)
Differentially expressed miRNAs	baseMean	Fold Change	pvalue
hsa-miR-155-5p	29.1457	2.53217	0.00579588
hsa-miR-31-3p	28.9601	1.71014	0.00712637
hsa-miR-146a-5p	700.877	1.55429	0.00066841
hsa-miR-31-5p	71.2914	1.51598	0.00155654
hsa-miR-802	218.599	1.44295	0.00402847
hsa-miR-486-3p	40.2653	1.43287	0.0172661
hsa-miR-30e-3p	34.7665	1.39832	0.0392439
hsa-miR-17-5p	332.24	1.35187	0.00209468
hsa-miR-148a-3p	26378.6	1.33086	0.00782421
hsa-miR-130b-3p	177.718	1.30839	0.00717299
hsa-miR-216a-5p	249.154	1.30174	0.0389463
hsa-miR-221-5p	51.2744	-1.33772	0.025679
hsa-miR-107	98.8447	-1.38177	0.00882507
hsa-miR-876-3p	25.249	-1.41001	0.0278686
hsa-miR-223-3p	248.295	-1.42529	0.000682119
hsa-miR-758-3p	27.4413	-1.44887	0.04617
hsa-miR-142-5p	15.0871	-1.4681	0.0382538
hsa-miR-582-3p	28.3991	-1.53641	0.00525623
hsa-miR-4485	26.6302	-1.71707	0.0244419
Differentially expressed piRNAs	baseMean	Fold Change	pvalue
piR-36254.4	53.6293	1.72758	0.0187704
piR-31104	24.7275	1.6999	0.00628031
piR-35176	147.745	1.53774	0.00474053
piR-35176.7	147.745	1.53774	0.00474053
piR-35176.2	147.716	1.52949	0.00512696
piR-36242	36.1228	1.50827	0.0264408
piR-36254.5	132.163	1.48138	0.018942
piR-61648.7	406.936	1.31128	0.0038564
piR-36511	286.241	-1.33944	0.0244269
piR-36329	543.68	-1.34701	0.00824232
piR-35058	199.261	-1.35604	0.00619129
piR-36063.2	155.919	-1.40234	0.0396968
piR-31985	1219.73	-1.40778	0.049013
piR-36444	38.3871	-1.41132	0.0244908
piR-34373	33.4783	-1.50588	0.0276312
piR-41464	21.4028	-1.55931	0.0374474
piR-35462.1	1099.34	-1.58402	0.0482212
piR-58469	65.5786	-1.67438	0.021167
piR-35462	1673.7	-1.71331	1.21631e-05
piR-33783	20.6706	-1.75925	0.0143625
piR-36717	9.50429	-1.87153	0.0379935
piR-35463.1	154.623	-1.88868	0.0038101
piR-31986	51.4967	-1.96661	0.00408089
piR-31638.2	22.2356	-2.0598	0.00418723
piR-35463	226.189	-2.11058	0.000154425
Differentially expressed snoRNAs	baseMean	Fold Change	pvalue
HBII-429	49.241	1.40558	0.0402991
HBII-210	30.1505	1.36414	0.0361939
U50B	20.1138	-1.41378	0.0399097
ACA19	21.2581	-1.4458	0.0334699
HBII-85-3	85.7561	-1.53982	0.0292318
HBII-85-9	85.7561	-1.53982	0.0292318
SNORA58B	20.1295	-1.64103	0.00731362
HBII-436	10.0172	-1.78438	0.0119121
Differentially expressed tRNAs	baseMean	Fold Change	pvalue
tRNA-Glu-TTC-4-2	22.377	1.89715	0.00419884
tRNA-Gly-TCC-2-2	74.6859	1.32089	0.00133921
tRNA-Gly-TCC-2-3	74.6859	1.32089	0.00133921
tRNA-Gly-TCC-2-4	74.6859	1.32089	0.00133921
tRNA-Gly-TCC-2-5	74.6859	1.32089	0.00133921
tRNA-Gly-GCC-2-4	162.818	1.32079	0.048484
tRNA-iMet-CAT-2-1	157.162	1.31091	0.00721319
tRNA-Tyr-GTA-chr1-127	101.418	-1.353	0.0463524
tRNA-Tyr-GTA-chr21-2	101.418	-1.353	0.0463524
tRNA-Ser-TGA-4-1	162.352	-1.40087	0.000138853
tRNA-Ser-GCT-1-1	1250.15	-1.5029	3.66369e-05
tRNA-Tyr-GTA-2-1	2071.49	-1.54634	1.44231e-05
tRNA-Glu-TTC-9-1	14.0176	-1.57257	0.0395925
tRNA-Lys-TTT-3-3	2120.23	-1.57374	6.6718e-05
tRNA-Lys-TTT-2-1	871.553	-1.58759	0.0244653
tRNA-Cys-GCA-3-1	121.949	-1.59048	0.0019357
tRNA-Lys-TTT-1-1	872.02	-1.6084	0.0195694
tRNA-Phe-GAA-8-1	2811.86	-1.74388	1.22116e-05
tRNA-Lys-TTT-5-1	297.999	-1.75332	9.52621e-05
tRNA-Lys-CTT-14-1	384.791	-1.93387	2.58494e-05
