# Supplementary material for: Profiling of RNAs from Human Islet-Derived Exosomes in a Model of Type 1 Diabetes
Source: Int J Mol Sci. 2019 Nov 25;20(23):5903. doi: 10.3390/ijms20235903 (PMC6928620; doi:10.3390/ijms20235903)
Supplement: Supplementary file 1 [file ijms-20-05903-s001.zip › IJMS_Nov5_2019_CEM_Supplementary/Supplementary Table S3 - mRNA-lncRNA correlated pairs.xlsx]

## Sheet: Sheet1
Supplementary Table S3. List of lncRNA-mRNA correlated pairs
LncRNA	mRNA	Correlation (r value)	pvalue
AC004852.2	CENPS.CORT	0.9	0.0373861
	CFAP299	0.9	0.0373861
	EMC1	0.9	0.0373861
	PHYHD1	-1	0
	PIK3AP1	-0.9	0.0373861
	RAD9A	-0.9	0.0373861
	RBM4	-0.9	0.0373861
	SCYL1	-0.9	0.0373861
	TCIM	-0.9	0.0373861
	TMEM94	-0.9	0.0373861
	WASHC2A	0.9	0.0373861
	ZC3H12A	-0.9	0.0373861
	ZNF121	0.9	0.0373861
AC004949.1	IL11	0.9	0.0373861
	INHBE	-0.9	0.0373861
	KLF16	-0.9	0.0373861
	RFC5	0.9	0.0373861
	TBC1D3G	0.9	0.0373861
	TXK	-0.9	0.0373861
	ZNF747	-0.9	0.0373861
AC008669.1	CENPS.CORT	0.9	0.0373861
	CFAP299	0.9	0.0373861
	EMC1	0.9	0.0373861
	PHYHD1	-1	0
	PIK3AP1	-0.9	0.0373861
	RAD9A	-0.9	0.0373861
	RBM4	-0.9	0.0373861
	SCYL1	-0.9	0.0373861
	TCIM	-0.9	0.0373861
	TMEM94	-0.9	0.0373861
	WASHC2A	0.9	0.0373861
	ZC3H12A	-0.9	0.0373861
	ZNF121	0.9	0.0373861
AC010327.4	ANG	-0.9	0.0373861
	CCDC107	-0.9	0.0373861
	CP	1	0
	DLG3	0.9	0.0373861
	FAM181A	0.9	0.0373861
	LYPD5	0.9	0.0373861
	MAGEA9	0.9	0.0373861
	OR12D2	-0.9	0.0373861
	OR2B11	-1	0
	PANX2	-0.9	0.0373861
	SLX4	-0.9	0.0373861
	SSU72P4	0.9	0.0373861
	WDCP	-0.9	0.0373861
AC024614.4	CBS	-0.9	0.0373861
	CNTN5	0.9	0.0373861
	CYB561	-0.9	0.0373861
	EMC1	1	0
	ERRFI1	0.9	0.0373861
	FP15737	0.9	0.0373861
	KIAA0040	0.9	0.0373861
	MCRIP1	0.9	0.0373861
	PHYHD1	-0.9	0.0373861
	TMEM94	-1	0
	ZC3H12A	-1	0
	ZNF121	1	0
	ZSWIM8	-0.9	0.0373861
AC034229.2	AADACL3	0.9	0.0373861
	ADCY8	-0.9	0.0373861
	BTAF1	-0.9	0.0373861
	CGN	-0.9	0.0373861
	G3BP1	0.9	0.0373861
	INHBE	-1	0
	KLF16	-1	0
	MT.ND4L	-0.9	0.0373861
	OR10K2	0.9	0.0373861
	RBP4	-0.9	0.0373861
	RPS3A	-0.9	0.0373861
	SETD5	-0.9	0.0373861
	ZFP30	-0.9	0.0373861
	C17orf58	-1	0
	CTAGE9	0.9	0.0373861
	HMGN2	-1	0
	HMX2	0.9	0.0373861
	LENG9	1	0
	LYPD5	-0.9	0.0373861
	PANX2	0.9	0.0373861
	PCGF6	0.9	0.0373861
	RMRP	1	0
	RPP30	-0.9	0.0373861
	SLC22A24	-0.9	0.0373861
	SLX4	0.9	0.0373861
	USP39	-0.9	0.0373861
AC089998.1	CCNI	-0.9	0.0373861
	CSMD1	-0.9	0.0373861
	FRMD6	0.9	0.0373861
	GSK3A	1	0
	HDAC3	-0.9	0.0373861
	LY9	1	0
	MAPK8IP1	-0.9	0.0373861
	MUC1	-0.9	0.0373861
	PCDH18	0.9	0.0373861
	PSMD3	0.9	0.0373861
	SP7	0.9	0.0373861
	SPAG17	-0.9	0.0373861
	TSSK1B	0.9	0.0373861
	ZNF446	-0.9	0.0373861
AC092620.3	AQP3	0.9	0.0373861
	BEST3	-1	0
	CCNI	-0.9	0.0373861
	CFAP74	-1	0
	COX19	0.9	0.0373861
	CSMD1	-0.9	0.0373861
	GRHPR	1	0
	LRRC37A2	1	0
	LYPD5	-0.9	0.0373861
	PANX2	0.9	0.0373861
	PCDH18	0.9	0.0373861
	SLC22A24	-0.9	0.0373861
	SLX4	0.9	0.0373861
	USP39	-0.9	0.0373861
AC105275.2	BTAF1	1	0
	CCNI	0.9	0.0373861
	CSMD1	0.9	0.0373861
	FRMD6	-0.9	0.0373861
	G3BP1	-1	0
	HDAC3	0.9	0.0373861
	INHBE	0.9	0.0373861
	KLF16	0.9	0.0373861
	MAPK8IP1	0.9	0.0373861
	MT.ND4L	1	0
	OR10K2	-1	0
	PCDH18	-0.9	0.0373861
	PSMD3	-0.9	0.0373861
	RBP4	1	0
	SETD5	1	0
	SP7	-0.9	0.0373861
	SPAG17	0.9	0.0373861
	WDCP	-0.9	0.0373861
AC110079.2	ACSM2A	-0.9	0.0373861
	AP3B1	0.9	0.0373861
	BMP5	-0.9	0.0373861
	GJA9	-0.9	0.0373861
	OR4E2	-0.9	0.0373861
	OSCAR	0.9	0.0373861
	PHYHD1	0.9	0.0373861
	PIK3AP1	1	0
	PPP5D1	-0.9	0.0373861
	RAD9A	1	0
	TBC1D3I	0.9	0.0373861
	TNFRSF13C	-0.9	0.0373861
AC239798.2	CBS	1	0
	EMC1	-0.9	0.0373861
	ERRFI1	-1	0
	MCRIP1	-1	0
	MUC1	0.9	0.0373861
	PCGF5	-0.9	0.0373861
	PHKG2	-0.9	0.0373861
	TMEM94	0.9	0.0373861
	TSSK1B	-0.9	0.0373861
	ZC3H12A	0.9	0.0373861
	ZNF121	-0.9	0.0373861
AL031123.1	BEST3	0.9	0.0373861
	BTAF1	0.9	0.0373861
	CCNI	1	0
	CFAP74	0.9	0.0373861
	CSMD1	1	0
	G3BP1	-0.9	0.0373861
	GRHPR	-0.9	0.0373861
	GSK3A	-0.9	0.0373861
	LHX1	0.9	0.0373861
	LRRC37A2	-0.9	0.0373861
	LY9	-0.9	0.0373861
	MT.ND4L	0.9	0.0373861
	OR10K2	-0.9	0.0373861
	PCDH18	-1	0
	POTEG	0.9	0.0373861
	RBP4	0.9	0.0373861
	SETD5	0.9	0.0373861
AL118505.1	ANKMY1	1	0
	DLX1	-1	0
	DMXL2	-0.9	0.0373861
	MICAL1	0.9	0.0373861
	PCGF5	0.9	0.0373861
	PHKG2	0.9	0.0373861
	STK39	-1	0
	TXK	0.9	0.0373861
	ZNF747	0.9	0.0373861
AL121603.2	ACSM2A	0.9	0.0373861
	ANKMY1	0.9	0.0373861
	AP3B1	-0.9	0.0373861
	BMP5	0.9	0.0373861
	DLX1	-0.9	0.0373861
	OR4E2	0.9	0.0373861
	PPP5D1	0.9	0.0373861
	STK39	-0.9	0.0373861
	TBC1D3I	-0.9	0.0373861
	TNFRSF13C	0.9	0.0373861
	TXK	1	0
	ZNF747	1	0
AL391261.2	ACSM2A	0.9	0.0373861
	CENPS.CORT	1	0
	CNTN5	0.9	0.0373861
	PHYHD1	-0.9	0.0373861
	PPP5D1	0.9	0.0373861
	RBM4	-1	0
	SCYL1	-1	0
	TCIM	-1	0
AL391987.3	BRD7	-0.9	0.0373861
	CTAGE9	-0.9	0.0373861
	DLG3	0.9	0.0373861
	FAM181A	0.9	0.0373861
	GJA9	-1	0
	HSPB6	-0.9	0.0373861
	OR12D2	-0.9	0.0373861
	OSCAR	1	0
	PIK3AP1	0.9	0.0373861
	RAD9A	0.9	0.0373861
	RPP30	0.9	0.0373861
AL591623.1	CBS	0.9	0.0373861
	CNTN5	-0.9	0.0373861
	CYB561	0.9	0.0373861
	EMC1	-1	0
	ERRFI1	-0.9	0.0373861
	FP15737	-0.9	0.0373861
	KIAA0040	-0.9	0.0373861
	MCRIP1	-0.9	0.0373861
	PHYHD1	0.9	0.0373861
	TMEM94	1	0
	ZC3H12A	1	0
	ZNF121	-1	0
	ZSWIM8	0.9	0.0373861
AP001043.1	ACSM2A	-0.9	0.0373861
	ATP5MC3	-0.9	0.0373861
	IL11	1	0
	LHX1	-0.9	0.0373861
	POTEG	-0.9	0.0373861
	PPP5D1	-0.9	0.0373861
	RFC5	1	0
	TGFB1I1	-0.9	0.0373861
AP001372.2	AADACL3	0.9	0.0373861
	ADCY8	-0.9	0.0373861
	BTAF1	-0.9	0.0373861
	CGN	-0.9	0.0373861
	G3BP1	0.9	0.0373861
	INHBE	-1	0
	KLF16	-1	0
	MT.ND4L	-0.9	0.0373861
	OR10K2	0.9	0.0373861
	RBP4	-0.9	0.0373861
	RPS3A	-0.9	0.0373861
	SETD5	-0.9	0.0373861
	ZFP30	-0.9	0.0373861
CSNK1G2.AS1	CFAP299	0.9	0.0373861
	DLG3	-0.9	0.0373861
	DNAH12	-1	0
	FAM181A	-0.9	0.0373861
	GPSM1	-0.9	0.0373861
	OR12D2	0.9	0.0373861
	PTCD2	1	0
	RGPD1	0.9	0.0373861
	SHISA9	1	0
	WASHC2A	0.9	0.0373861
	WDCP	0.9	0.0373861
ITGB2.AS1	ADCY8	-0.9	0.0373861
	CGN	-0.9	0.0373861
	DNAH12	-0.9	0.0373861
	GPSM1	-1	0
	LGALSL	0.9	0.0373861
	PTCD2	0.9	0.0373861
	RGPD1	1	0
	SHISA9	0.9	0.0373861
	TNFAIP2	-0.9	0.0373861
LINC00960	DDA1	-0.9	0.0373861
	INSIG1	1	0
	MTCL1	1	0
	MUC1	-0.9	0.0373861
	SGK494	-0.9	0.0373861
	TSSK1B	0.9	0.0373861
	ZNF446	-0.9	0.0373861
LINC00967	CP	0.9	0.0373861
	DLG3	1	0
	DNAH12	0.9	0.0373861
	FAM181A	1	0
	GJA9	-0.9	0.0373861
	KIF21A	0.9	0.0373861
	OR12D2	-1	0
	OR2B11	-0.9	0.0373861
	OSCAR	0.9	0.0373861
	PTCD2	-0.9	0.0373861
	SHISA9	-0.9	0.0373861
	SPRR4	-0.9	0.0373861
LINC01258	CFAP299	-0.9	0.0373861
	DLG3	0.9	0.0373861
	DNAH12	1	0
	FAM181A	0.9	0.0373861
	GPSM1	0.9	0.0373861
	OR12D2	-0.9	0.0373861
	PTCD2	-1	0
	RGPD1	-0.9	0.0373861
	SHISA9	-1	0
	WASHC2A	-0.9	0.0373861
	WDCP	-0.9	0.0373861
LINC01783	CCNI	0.9	0.0373861
	CSMD1	0.9	0.0373861
	FRMD6	-0.9	0.0373861
	GSK3A	-1	0
	HDAC3	0.9	0.0373861
	LY9	-1	0
	MAPK8IP1	0.9	0.0373861
	MUC1	0.9	0.0373861
	PCDH18	-0.9	0.0373861
	PSMD3	-0.9	0.0373861
	SP7	-0.9	0.0373861
	SPAG17	0.9	0.0373861
	TSSK1B	-0.9	0.0373861
	ZNF446	0.9	0.0373861
LINC02086	AGAP6	0.9	0.0373861
	AQP3	0.9	0.0373861
	CENPS.CORT	-0.9	0.0373861
	COX19	0.9	0.0373861
	IRF1	0.9	0.0373861
	PIK3IP1	0.9	0.0373861
	RBM4	0.9	0.0373861
	SCYL1	0.9	0.0373861
	TCIM	0.9	0.0373861
	TEX10	-0.9	0.0373861
MAP3K14.AS1	ANG	-0.9	0.0373861
	CCDC107	-0.9	0.0373861
	DDA1	-0.9	0.0373861
	DMXL2	-0.9	0.0373861
	MAGEA9	0.9	0.0373861
	MICAL1	0.9	0.0373861
	PCGF5	0.9	0.0373861
	SGK494	-0.9	0.0373861
	SSU72P4	0.9	0.0373861
RMRP	C17orf58	-1	0
	CTAGE9	0.9	0.0373861
	HMGN2	-1	0
	HMX2	0.9	0.0373861
	LENG9	1	0
	LYPD5	-0.9	0.0373861
	PANX2	0.9	0.0373861
	PCGF6	0.9	0.0373861
	RPP30	-0.9	0.0373861
	SLC22A24	-0.9	0.0373861
	SLX4	0.9	0.0373861
	USP39	-0.9	0.0373861
RP11.475I24.8	CFAP299	-0.9	0.0373861
	DRD5	-0.9	0.0373861
	GPSM1	0.9	0.0373861
	IRF1	0.9	0.0373861
	OR5M8	-0.9	0.0373861
	RGPD1	-0.9	0.0373861
	SCAPER	-0.9	0.0373861
	TEX10	-0.9	0.0373861
	TNFAIP2	1	0
	WASHC2A	-0.9	0.0373861
RP11.680G24.5	AGAP6	-0.9	0.0373861
	CENPS.CORT	0.9	0.0373861
	CNTN5	1	0
	EMC1	0.9	0.0373861
	PCGF5	0.9	0.0373861
	PIK3IP1	-0.9	0.0373861
	RBM4	-0.9	0.0373861
	SCYL1	-0.9	0.0373861
	TCIM	-0.9	0.0373861
	TMEM94	-0.9	0.0373861
	ZC3H12A	-0.9	0.0373861
	ZNF121	0.9	0.0373861
