# Supplementary material for: Profiling of RNAs from Human Islet-Derived Exosomes in a Model of Type 1 Diabetes
Source: Int J Mol Sci. 2019 Nov 25;20(23):5903. doi: 10.3390/ijms20235903 (PMC6928620; doi:10.3390/ijms20235903)
Supplement: Supplementary file 1 [file ijms-20-05903-s001.zip › IJMS_Nov5_2019_CEM_Supplementary/Supplementary Table S4 - Targets of Differentially Expressed miRNAs.xlsx]

## Sheet: Sheet1
Supplementary Table S4. List of potential mRNA targets for differentially expressed miRNAs
Differentially expressed miRNA	miRNA Fold Change	Differentially expressed mRNA as potential target	mRNA Fold Change	Gene Name
hsa-miR-155-5p	2.532	TCIM	-1.467	transcriptional and immune response regulator
		TSSK1B	1.906	testis specific serine kinase 1B
hsa-miR-31-3p	1.71	BEST3	-1.45	bestrophin 3
		SGK494	-1.512	uncharacterized serine/threonine-protein kinase SgK494
hsa-miR-146a-5p	1.554	CCNI	-2.24	cyclin I
		CTAGE9	-1.687	CTAGE family member 9
		HDAC3	-1.531	histone deacetylase 3
		PSMD3	1.492	proteasome 26S subunit, non-ATPase 3
		TBC1D3G	1.508	TBC1 domain family member 3F
hsa-miR-31-5p	1.516	BEST3	-1.45	bestrophin 3
		IRF1	1.435	interferon regulatory factor 1
		KIAA0040	-1.453	KIAA0040
		MAGEA9	1.971	MAGE family member A9
		ZFP30	-1.675	ZFP30 zinc finger protein
hsa-miR-486-3p	1.433	AGAP6	1.942	ArfGAP with GTPase domain, ankyrin repeat and PH domain 5
		AQP3	1.572	aquaporin 3 (Gill blood group)
		CCDC107	3.341	coiled-coil domain containing 107
		CYB561	1.485	cytochrome b561
		DDA1	1.632	DET1 and DDB1 associated 1
		GPSM1	2.352	G protein signaling modulator 1
		GSK3A	1.688	glycogen synthase kinase 3 alpha
		HSPB6	2.273	heat shock protein family B (small) member 6
		KLF16	2.276	Kruppel like factor 16
		LY9	-1.305	lymphocyte antigen 9
		MAGEA9	1.971	MAGE family member A9
		MAPK8IP1	2.106	mitogen-activated protein kinase 8 interacting protein 1
		MCRIP1	1.801	MAPK regulated corepressor interacting protein 1
		PHYHD1	1.856	phytanoyl-CoA dioxygenase domain containing 1
		SP7	1.537	Sp7 transcription factor
		STK39	2.08	serine/threonine kinase 39
		TBC1D3G	1.508	TBC1 domain family member 3F
		TMEM94	1.55	transmembrane protein 94
		TNFRSF13C	1.704	TNF receptor superfamily member 13C
		ZC3H12A	1.77	zinc finger CCCH-type containing 12A
		ZNF747	1.635	zinc finger protein 747
hsa-miR-30e-3p	1.398	CFAP74	1.455	cilia and flagella associated protein 74
hsa-miR-17-5p	1.352	CCNI	-2.24	cyclin I
		CTAGE9	-1.687	CTAGE family member 9
		EIF4H	1.637	eukaryotic translation initiation factor 4H
		FRMD6	-1.346	FERM domain containing 6
		IRF1	1.435	interferon regulatory factor 1
		PANX2	2.311	pannexin 2
		TGFB1I1	1.486	transforming growth factor beta 1 induced transcript 1
hsa-miR-148a-3p	1.331	BTAF1	-2.367	B-TFIID TATA-box binding protein associated factor 1
		ERRFI1	-1.393	ERBB receptor feedback inhibitor 1
		MTCL1	1.341	microtubule crosslinking factor 1
		PIK3IP1	1.579	phosphoinositide-3-kinase interacting protein 1
		WASHC2A	-1.828	WASH complex subunit 2C
hsa-miR-130b-3p	1.308	BTAF1	-2.367	B-TFIID TATA-box binding protein associated factor 1
		CCNI	-2.24	cyclin I
		CTAGE9	-1.687	CTAGE family member 9
		FRMD6	-1.346	FERM domain containing 6
		IRF1	1.435	interferon regulatory factor 1
		KIAA0040	-1.453	KIAA0040
		MTCL1	1.341	microtubule crosslinking factor 1
		PCGF5	-1.519	polycomb group ring finger 5
		PIK3IP1	1.579	phosphoinositide-3-kinase interacting protein 1
		TCIM	-1.467	transcriptional and immune response regulator
hsa-miR-216a-5p	1.302	ACSM2A	-1.398	acyl-CoA synthetase medium chain family member 2A
		SLC22A24	-1.937	solute carrier family 22 member 24
hsa-miR-221-5p	-1.338	CBS	1.777	cystathionine-beta-synthase
		DDA1	1.632	DET1 and DDB1 associated 1
		GGT6	1.78	gamma-glutamyltransferase 6
		GPSM1	2.352	G protein signaling modulator 1
		INHBE	1.749	inhibin subunit beta E
		KLF16	2.276	Kruppel like factor 16
		LHX1	1.779	LIM homeobox 1
		PHKG2	1.417	phosphorylase kinase catalytic subunit gamma 2
		TNFRSF13C	1.704	TNF receptor superfamily member 13C
hsa-miR-107	-1.382	AADACL3	-1.405	arylacetamide deacetylase like 3
		BEST3	-1.45	bestrophin 3
		HMGN2	-1.717	high mobility group nucleosomal binding domain 2
		KIAA0040	-1.453	KIAA0040
		KIF21A	-1.48	kinesin family member 21A
		PIK3AP1	-1.534	phosphoinositide-3-kinase adaptor protein 1
		PSMD3	1.492	proteasome 26S subunit, non-ATPase 3
		RFC5	-2.021	replication factor C subunit 5
		RGPD1	-1.58	RANBP2-like and GRIP domain containing 5
		RPP30	-1.695	ribonuclease P/MRP subunit p30
hsa-miR-876-3p	-1.41	INHBE	1.749	inhibin subunit beta E
		INSIG1	1.589	insulin induced gene 1
		LGALSL	-1.599	galectin like
		MT-ND4L	-1.346	NADH dehydrogenase, subunit 4L (complex I)
		RGPD1	-1.58	RANBP2-like and GRIP domain containing 5
		RPS3A	-1.798	ribosomal protein S3A
		TBC1D3G	1.508	TBC1 domain family member 3F
hsa-miR-223-3p	-1.425	COX19	1.581	cytochrome c oxidase assembly factor COX19
		G3BP1	-1.409	G3BP stress granule assembly factor 1
		MT-ND4L	-1.346	NADH dehydrogenase, subunit 4L (complex I)
		SGK494	-1.512	uncharacterized serine/threonine-protein kinase SgK494
hsa-miR-758-3p	-1.449	FRMD6	-1.346	FERM domain containing 6
		KIAA0040	-1.453	KIAA0040
hsa-miR-4485	-1.717	DMXL2	-1.388	Dmx like 2
		KLF16	2.276	Kruppel like factor 16
		RAD9A	1.877	RAD9 checkpoint clamp component A
		TNFAIP2	1.646	TNF alpha induced protein 2
