# Supplementary material for: Profiling of RNAs from Human Islet-Derived Exosomes in a Model of Type 1 Diabetes
Source: Int J Mol Sci. 2019 Nov 25;20(23):5903. doi: 10.3390/ijms20235903 (PMC6928620; doi:10.3390/ijms20235903)
Supplement: Supplementary file 1 [file ijms-20-05903-s001.zip › IJMS_Nov5_2019_CEM_Supplementary/Supplementary Table S5 - Functional analysis of miRNAs and piRNAs.xlsx]

## Sheet: S5a. miRNA-mRNA functions
Supplementary Table S5a. Functional predictions of miRNA-mRNA pairs
Categories	Function	Diseases or Functions Annotation	p-value	Activation z-score	Molecules	miRNAs targeting the genes
Inflammatory Response	Inflammation	Inflammation of body cavity	0.0418	-1.067	CBS/CBSL	hsa-miR-221-5p
					G3BP1	hsa-miR-223-3p
					INSIG1	hsa-miR-876-3p
					TNFRSF13C	hsa-miR-221-5p, hsa-miR-486-3p
					miR-130a-3p
					miR-155-5p
					miR-17-5p
					miR-223-3p
					miR-30a-3p
Inflammatory Response	Inflammation	Inflammation of absolute anatomical region	0.0279	-0.555	CBS/CBSL	hsa-miR-221-5p
					G3BP1	hsa-miR-223-3p
					INSIG1	hsa-miR-876-3p
					IRF1	hsa-miR-31-5p, hsa-miR-130b-3p, hsa-miR-17-5p
					TNFRSF13C	hsa-miR-221-5p, hsa-miR-486-3p
					miR-103-3p
					miR-130a-3p
					miR-155-5p
					miR-17-5p
					miR-223-3p
					miR-30a-3p
Protein Synthesis	Synthesis	Synthesis of protein	0.0185	-0.492	CBS/CBSL	hsa-miR-221-5p
					EIF4H	hsa-miR-17-5p
					ERRFI1	hsa-miR-148a-3p
					GSK3A	hsa-miR-486-3p
					MAPK8IP1	hsa-miR-486-3p
					RPS3A	hsa-miR-876-3p
					ZC3H12A	hsa-miR-486-3p
Hematological System Development and Function,Tissue Morphology	Quantity	Quantity of mononuclear leukocytes	0.0168	-0.42	CBS/CBSL	hsa-miR-221-5p
					HDAC3	hsa-miR-146a-5p
					IRF1	hsa-miR-31-5p, hsa-miR-130b-3p, hsa-miR-17-5p
					LY9	hsa-miR-486-3p
					PIK3AP1	hsa-miR-107
					TCIM	hsa-miR-130b-3p, hsa-miR-155-5p
					TNFRSF13C	hsa-miR-221-5p, hsa-miR-486-3p
					ZC3H12A	hsa-miR-486-3p
					miR-155-5p
DNA Replication, Recombination, and Repair	Synthesis	Synthesis of DNA	0.00349	-0.342	ERRFI1	hsa-miR-148a-3p
					INHBE	hsa-miR-221-5p, hsa-miR-876-3p
					IRF1	hsa-miR-31-5p, hsa-miR-130b-3p, hsa-miR-17-5p
					MAPK8IP1	hsa-miR-486-3p
					PIK3IP1	hsa-miR-107
					RAD9A	hsa-miR-4485
					miR-148a-3p
Hematological System Development and Function,Lymphoid Tissue Structure and Development,Tissue Morphology	Quantity	Quantity of lymphocytes	0.0351	-0.048	HDAC3	hsa-miR-146a-5p
					IRF1	hsa-miR-31-5p, hsa-miR-130b-3p, hsa-miR-17-5p
					LY9	hsa-miR-486-3p
					PIK3AP1	hsa-miR-107
					TCIM	hsa-miR-130b-3p, hsa-miR-155-5p
					TNFRSF13C	hsa-miR-221-5p, hsa-miR-486-3p
					ZC3H12A	hsa-miR-486-3p
					miR-155-5p
Cancer	Transformation	Transformation of fibroblast cell lines	0.0254	0	ERRFI1	hsa-miR-148a-3p
					IRF1	hsa-miR-31-5p, hsa-miR-130b-3p, hsa-miR-17-5p
					MAPK8IP1	hsa-miR-486-3p
					RPS3A	hsa-miR-876-3p
Cellular Development,Connective Tissue Development and Function,Tissue Development	Differentiation	Differentiation of adipocytes	0.0346	0.218	HDAC3	hsa-miR-146a-5p
					INSIG1	hsa-miR-876-3p
					TGFB1I1	hsa-miR-17-5p
					ZC3H12A	hsa-miR-486-3p
Cell Death and Survival	Necrosis	Necrosis	0.0171	0.471	CBS/CBSL	hsa-miR-221-5p
					CCNI	hsa-miR-130b-3p, hsa-miR-146a-5p, hsa-miR-17-5p
					FRMD6	hsa-miR-130b-3p, hsa-miR-758-3p, hsa-miR-17-5p
					GPSM1	hsa-miR-221-5p, hsa-miR-486-3p
					GSK3A	hsa-miR-486-3p
					HDAC3	hsa-miR-146a-5p
					HSPB6	hsa-miR-486-3p
					IRF1	hsa-miR-31-5p, hsa-miR-130b-3p, hsa-miR-17-5p
					LHX1	hsa-miR-221-5p
					LY9	hsa-miR-486-3p
					MAPK8IP1	hsa-miR-486-3p
					PIK3AP1	hsa-miR-107
					PIK3IP1	hsa-miR-130b-3p, hsa-miR-148a-3p
					RAD9A	hsa-miR-4485
					RGPD4	hsa-miR-876-3p, hsa-miR-107
					RPS3A	hsa-miR-876-3p
					TCIM	hsa-miR-130b-3p, hsa-miR-155-5p
					TGFB1I1	hsa-miR-17-5p
					TNFRSF13C	hsa-miR-221-5p, hsa-miR-486-3p
					ZC3H12A	hsa-miR-486-3p
					miR-146a-5p
					miR-155-5p
					miR-17-5p
Cell Signaling,Small Molecule Biochemistry	Synthesis	Synthesis of nitric oxide	0.0426	0.903	HDAC3	hsa-miR-146a-5p
					IRF1	hsa-miR-31-5p, hsa-miR-130b-3p, hsa-miR-17-5p
					ZC3H12A	hsa-miR-486-3p
					miR-155-5p
Cellular Development	Differentiation	Differentiation of stem cells	0.0358	1	SP7	hsa-miR-486-3p
					miR-146a-5p
					miR-17-5p
					miR-223-3p
Cellular Development,Embryonic Development,Organismal Development,Tissue Development	Differentiation	Differentiation of embryonic tissue	0.0384	1	SP7	hsa-miR-486-3p
					miR-146a-5p
					miR-17-5p
					miR-223-3p
Cellular Growth and Proliferation	Cytostasis	Cytostasis	0.0381	1.131	CBS/CBSL	hsa-miR-221-5p
					G3BP1	hsa-miR-223-3p
					IRF1	hsa-miR-31-5p, hsa-miR-130b-3p, hsa-miR-17-5p
					TBC1D3	hsa-miR-486-3p, hsa-miR-876-3p, hsa-miR-146a-5p
Cell Death and Survival,Embryonic Development	Cell death	Cell death of embryonic cell lines	0.0354	1.195	IRF1	hsa-miR-31-5p, hsa-miR-130b-3p, hsa-miR-17-5p
					RAD9A	hsa-miR-4485
					RGPD4	hsa-miR-876-3p, hsa-miR-107
					TGFB1I1	hsa-miR-17-5p
					ZC3H12A	hsa-miR-486-3p
Cellular Development,Cellular Growth and Proliferation,Hematological System Development and Function,Lymphoid Tissue Structure and Development	Proliferation	Proliferation of immune cells	0.05	1.354	CBS/CBSL	hsa-miR-221-5p
					IRF1	hsa-miR-31-5p, hsa-miR-130b-3p, hsa-miR-17-5p
					LY9	hsa-miR-486-3p
					PIK3AP1	hsa-miR-107
					TNFRSF13C	hsa-miR-221-5p, hsa-miR-486-3p
					miR-155-5p
					miR-17-5p
					miR-223-3p
Cell Death and Survival	Cell death	Cell death of immune cells	0.0187	1.378	GPSM1	hsa-miR-221-5p, hsa-miR-486-3p
					IRF1	hsa-miR-31-5p, hsa-miR-130b-3p, hsa-miR-17-5p
					LY9	hsa-miR-486-3p
					PIK3AP1	hsa-miR-107
					RAD9A	hsa-miR-4485
					TNFRSF13C	hsa-miR-221-5p, hsa-miR-486-3p
					miR-146a-5p
					miR-17-5p
Cell Death and Survival	Survival	Cell survival	0.0305	1.402	AQP3	hsa-miR-486-3p
					CCNI	hsa-miR-130b-3p, hsa-miR-146a-5p, hsa-miR-17-5p
					GPSM1	hsa-miR-221-5p, hsa-miR-486-3p
					GSK3A	hsa-miR-486-3p
					HDAC3	hsa-miR-146a-5p
					HSPB6	hsa-miR-486-3p
					INSIG1	hsa-miR-876-3p
					LHX1	hsa-miR-221-5p
					LY9	hsa-miR-486-3p
					MAPK8IP1	hsa-miR-486-3p
					PIK3IP1	hsa-miR-130b-3p, hsa-miR-148a-3p
					RAD9A	hsa-miR-4485
					TNFRSF13C	hsa-miR-221-5p, hsa-miR-486-3p
					miR-17-5p
Cell Death and Survival	Cell viability	Cell viability	0.0416	1.402	AQP3	hsa-miR-486-3p
					CCNI	hsa-miR-130b-3p, hsa-miR-146a-5p, hsa-miR-17-5p
					GSK3A	hsa-miR-486-3p
					HDAC3	hsa-miR-146a-5p
					HSPB6	hsa-miR-486-3p
					INSIG1	hsa-miR-876-3p
					LHX1	hsa-miR-221-5p
					LY9	hsa-miR-486-3p
					MAPK8IP1	hsa-miR-486-3p
					PIK3IP1	hsa-miR-130b-3p, hsa-miR-148a-3p
					RAD9A	hsa-miR-4485
					TNFRSF13C	hsa-miR-221-5p, hsa-miR-486-3p
					miR-17-5p
Cellular Function and Maintenance	Homeostasis	Cellular homeostasis	0.0269	2.042	AQP3	hsa-miR-486-3p
					COX19	hsa-miR-223-3p
					GPSM1	hsa-miR-221-5p, hsa-miR-486-3p
					IRF1	hsa-miR-31-5p, hsa-miR-130b-3p, hsa-miR-17-5p
					LY9	hsa-miR-486-3p
					MAPK8IP1	hsa-miR-486-3p
					STK39	hsa-miR-486-3p
					TCIM	hsa-miR-130b-3p, hsa-miR-155-5p
					TNFRSF13C	hsa-miR-221-5p, hsa-miR-486-3p
					ZC3H12A	hsa-miR-486-3p
					miR-103-3p
					miR-130a-3p
					miR-146a-5p
					miR-155-5p
					miR-17-5p

## Sheet: S5b. piRNA-mRNA functions
Supplementary Table S5b. Functional predictions of piRNA-mRNA pairs
Categories	Function	Diseases or Functions Annotation	p-value	Activation z-score	Molecules	piRNAs targeting the genes
Hematological System Development and Function,Tissue Morphology	Quantity	Quantity of mononuclear leukocytes	0.0169	-1.932	AP3B1	piR-61648,piR-36254,piR-36242,piR-35176,piR-31104
					CBS/CBSL	piR-31986,piR-34373,piR-58469,piR-36444,piR-36511,piR-31638,piR-36329,piR-36063,piR-35462,piR-35463
					HDAC3	piR-61648,piR-36254,piR-36242,piR-35176,piR-31104
					IL11	piR-58469,piR-41464,piR-36717,piR-36444,piR-36511,piR-36329,piR-36063,piR-35463,piR-35462,piR-35058,piR-31638,piR-33783,piR-31985,piR-31986
					IRF1	piR-58469,piR-41464,piR-36717,piR-36444,piR-36511,piR-36329,piR-36063,piR-35463,piR-35462,piR-35058,piR-31638,piR-34373,piR-33783,piR-31985
					LY9	piR-61648,piR-36254,piR-36242,piR-35176,piR-31104
					MUC1	piR-41464,piR-36717,piR-36329,piR-36063,piR-35463,piR-35462,piR-31638,piR-33783,piR-31985
					PIK3AP1	piR-61648,piR-36254,piR-36242,piR-35176,piR-31104
					TNFRSF13C	piR-41464,piR-36329,piR-36063,piR-35463,piR-35462,piR-31638
					TXK	piR-61648,piR-36254,piR-36242,piR-35176
					ZC3H12A	piR-58469,piR-41464,piR-36717,piR-36511,piR-36329,piR-36063,piR-35463,piR-31638,piR-34373
Hematological System Development and Function,Lymphoid Tissue Structure and Development,Tissue Morphology	Quantity	Quantity of lymphocytes	0.0307	-1.65	AP3B1	piR-61648,piR-36254,piR-36242,piR-35176,piR-31104
					HDAC3	piR-61648,piR-36254,piR-36242,piR-35176,piR-31104
					IL11	piR-58469,piR-41464,piR-36717,piR-36444,piR-36511,piR-36329,piR-36063,piR-35463,piR-35462,piR-35058,piR-31638,piR-33783,piR-31985,piR-31986
					IRF1	piR-58469,piR-41464,piR-36717,piR-36444,piR-36511,piR-36329,piR-36063,piR-35463,piR-35462,piR-35058,piR-31638,piR-34373,piR-33783,piR-31985
					LY9	piR-61648,piR-36254,piR-36242,piR-35176,piR-31104
					MUC1	piR-41464,piR-36717,piR-36329,piR-36063,piR-35463,piR-35462,piR-31638,piR-33783,piR-31985
					PIK3AP1	piR-61648,piR-36254,piR-36242,piR-35176,piR-31104
					TNFRSF13C	piR-41464,piR-36329,piR-36063,piR-35463,piR-35462,piR-31638
					TXK	piR-61648,piR-36254,piR-36242,piR-35176
					ZC3H12A	piR-58469,piR-41464,piR-36717,piR-36511,piR-36329,piR-36063,piR-35463,piR-31638,piR-34373
Cell Death and Survival	Necrosis	Necrosis	0.0196	-0.839	ANG	piR-31638
					BMP5	piR-61648,piR-36242,piR-35176
					CBS/CBSL	piR-31986,piR-34373,piR-58469,piR-36444,piR-36511,piR-31638,piR-36329,piR-36063,piR-35462,piR-35463
					CCNI	piR-61648,piR-36254,piR-36242,piR-35176
					DLX1	piR-58469,piR-41464,piR-36717,piR-36444,piR-36511,piR-36329,piR-36063,piR-35463,piR-35462,piR-35058,piR-31638,piR-33783,piR-31985
					FRMD6	piR-61648,piR-36254,piR-36242,piR-35176,piR-31104
					GPSM1	piR-58469,piR-41464,piR-36717,piR-36444,piR-36511,piR-36329,piR-36063,piR-35463,piR-35462,piR-31638,piR-34373,piR-31985
					GSK3A	piR-58469,piR-36511,piR-36329,piR-36063,piR-35058,piR-31638,piR-31986
					HDAC3	piR-61648,piR-36254,piR-36242,piR-35176,piR-31104
					HSPB6	piR-41464,piR-36444,piR-36511,piR-36329,piR-36063,piR-35463,piR-35462
					IL11	piR-58469,piR-41464,piR-36717,piR-36444,piR-36511,piR-36329,piR-36063,piR-35463,piR-35462,piR-35058,piR-31638,piR-33783,piR-31985,piR-31986
					IRF1	piR-58469,piR-41464,piR-36717,piR-36444,piR-36511,piR-36329,piR-36063,piR-35463,piR-35462,piR-35058,piR-31638,piR-34373,piR-33783,piR-31985
					LHX1	piR-58469,piR-41464,piR-36717,piR-36444,piR-36511,piR-36329,piR-36063,piR-35463,piR-35462,piR-31638,piR-31986,piR-33783
					LY9	piR-61648,piR-36254,piR-36242,piR-35176,piR-31104
					MAPK8IP1	piR-58469,piR-36717,piR-36444,piR-36511,piR-36329,piR-36063,piR-35463,piR-35462,piR-35058,piR-31638,piR-31986
					MICAL1	piR-36329,piR-35463,piR-35462
					MUC1	piR-41464,piR-36717,piR-36329,piR-36063,piR-35463,piR-35462,piR-31638,piR-33783,piR-31985
					OSCAR	piR-41464,piR-36717,piR-36511,piR-36329,piR-36063,piR-35463,piR-35462,piR-31638,piR-33783
					PIK3AP1	piR-61648,piR-36254,piR-36242,piR-35176,piR-31104
					PIK3IP1	piR-58469,piR-36717,piR-36444,piR-36511,piR-36329,piR-36063,piR-35463,piR-35462,piR-35058,piR-31638,piR-31986
					RAD9A	piR-58469,piR-36717,piR-36444,piR-36511,piR-36329,piR-36063,piR-35463,piR-35462,piR-35058,piR-31638,piR-34373,piR-31986
					RBP4	piR-61648,piR-35176
					RPS3A	piR-61648,piR-35176,piR-31104
					SCYL1	piR-36717,piR-36444,piR-36511,piR-36329,piR-35463,piR-35462,piR-35058,piR-31638
					TEX10	piR-36242,piR-35176
					TGFB1I1	piR-41464,piR-36717,piR-36511,piR-36329,piR-36063,piR-35463,piR-35462,piR-31638,piR-33783
					TNFRSF13C	piR-41464,piR-36329,piR-36063,piR-35463,piR-35462,piR-31638
					ZC3H12A	piR-58469,piR-41464,piR-36717,piR-36511,piR-36329,piR-36063,piR-35463,piR-31638,piR-34373
					ANG	piR-31638
					ANKMY1	piR-58469,piR-41464,piR-36717,piR-36444,piR-36511,piR-36329,piR-36063,piR-35463,piR-35462,piR-35058,piR-31638,piR-34373,piR-31986,piR-33783,piR-31985
					BMP5	piR-61648,piR-36242,piR-35176
					BRD7	piR-61648,piR-36254,piR-36242,piR-35176,piR-31104
					BTAF1	piR-61648,piR-36254,piR-36242,piR-35176
					CBS/CBSL	piR-31986,piR-34373,piR-58469,piR-36444,piR-36511,piR-31638,piR-36329,piR-36063,piR-35462,piR-35463
					CNTN5	piR-61648,piR-36254,piR-36242,piR-35176,piR-31104
					CP	piR-61648,piR-36254,piR-35176,piR-31104
					CSMD1	piR-61648,piR-36254,piR-36242,piR-35176,piR-31104
					CTAGE9	piR-61648,piR-36254
					CYB561	piR-58469,piR-41464,piR-36717,piR-36444,piR-36511,piR-36329,piR-36063,piR-35463,piR-35462,piR-35058,piR-31638,piR-33783
					DLG3	piR-58469,piR-41464,piR-36717,piR-36444,piR-36511,piR-36329,piR-36063,piR-35463,piR-35462,piR-35058,piR-31638,piR-34373,piR-31986,piR-33783,piR-31985
					DMXL2	piR-61648,piR-36254,piR-35176
					DNAH12	piR-61648,piR-36254,piR-36242,piR-35176,piR-31104
					DRD5	piR-36254,piR-36242,piR-35176,piR-31104
					ERRFI1	piR-61648,piR-36254,piR-36242,piR-35176,piR-31104
					FRMD6	piR-61648,piR-36254,piR-36242,piR-35176,piR-31104
					G3BP1	piR-61648,piR-36254,piR-36242,piR-35176,piR-31104
					GJA9	piR-61648,piR-36254,piR-36242,piR-35176,piR-31104
					GRHPR	piR-58469,piR-41464,piR-36717,piR-36444,piR-36329,piR-36063,piR-35463,piR-35462,piR-35058,piR-31638,piR-34373,piR-31986
					HDAC3	piR-61648,piR-36254,piR-36242,piR-35176,piR-31104
					IL11	piR-58469,piR-41464,piR-36717,piR-36444,piR-36511,piR-36329,piR-36063,piR-35463,piR-35462,piR-35058,piR-31638,piR-33783,piR-31985,piR-31986
					INSIG1	piR-58469,piR-41464,piR-36717,piR-36444,piR-36511,piR-36329,piR-36063,piR-35463,piR-35462,piR-35058,piR-31638,piR-34373,piR-31986,piR-33783
					IRF1	piR-58469,piR-41464,piR-36717,piR-36444,piR-36511,piR-36329,piR-36063,piR-35463,piR-35462,piR-35058,piR-31638,piR-34373,piR-33783,piR-31985
					KIF21A	piR-61648,piR-36254,piR-36242,piR-35176
					LAMC1	piR-61648,piR-36254,piR-36242,piR-35176,piR-31104
					MAPK8IP1	piR-58469,piR-36717,piR-36444,piR-36511,piR-36329,piR-36063,piR-35463,piR-35462,piR-35058,piR-31638,piR-31986
					MUC1	piR-41464,piR-36717,piR-36329,piR-36063,piR-35463,piR-35462,piR-31638,piR-33783,piR-31985
					OR2B11	piR-35176
					PCDH18	piR-61648,piR-36254,piR-36242,piR-35176,piR-31104
					PHYHD1	piR-58469,piR-41464,piR-36717,piR-36444,piR-36511,piR-36063,piR-35463,piR-35462,piR-35058,piR-31638
					PIK3AP1	piR-61648,piR-36254,piR-36242,piR-35176,piR-31104
					PIK3IP1	piR-58469,piR-41464,piR-36717,piR-36444,piR-36511,piR-36329,piR-36063,piR-35463,piR-35462,piR-35058,piR-31638,piR-31986
					POTEG	piR-58469,piR-41464,piR-36717,piR-36444,piR-36511,piR-36329,piR-36063,piR-35463,piR-35462,piR-35058,piR-31638,piR-34373,piR-31986,piR-33783,piR-31985
					RBM4	piR-61648,piR-36254,piR-36242,piR-35176,piR-31104
					RPS3A	piR-61648,piR-35176,piR-31104
					SCAPER	piR-61648,piR-36254,piR-36242,piR-35176,piR-31104
					SCYL1	piR-36717,piR-36444,piR-36511,piR-36329,piR-35463,piR-35462,piR-35058,piR-31638
					SETD5	piR-61648,piR-36254,piR-36242,piR-35176,piR-31104
					SHISA9	piR-61648,piR-36254,piR-36242,piR-35176,piR-31104
					SLX4	piR-58469,piR-41464,piR-36717,piR-36444,piR-36511,piR-36063,piR-35463,piR-35462,piR-31638,piR-31986,piR-31985
					SPAG17	piR-61648,piR-36242,piR-35176
					TEX10	piR-36242,piR-35176
					TNFRSF13C	piR-41464,piR-36329,piR-36063,piR-35463,piR-35462,piR-31638
					ZC3H12A	piR-58469,piR-41464,piR-36717,piR-36511,piR-36329,piR-36063,piR-35463,piR-31638,piR-34373
					ZFP30	piR-61648,piR-36254,piR-36242,piR-35176,piR-31104
Protein Synthesis	Synthesis	Synthesis of protein	0.0106	-0.725	ANG	piR-31638
					CBS/CBSL	piR-31986,piR-34373,piR-58469,piR-36444,piR-36511,piR-31638,piR-36329,piR-36063,piR-35462,piR-35463
					EIF4H	piR-58469,piR-41464,piR-36717,piR-36444,piR-36511,piR-36329,piR-36063,piR-35463,piR-35462,piR-31638,piR-31986,piR-33783,piR-31985,piR-35058
					ERRFI1	piR-61648,piR-36254,piR-36242,piR-35176,piR-31104
					GSK3A	piR-58469,piR-36511,piR-36329,piR-36063,piR-35058,piR-31638,piR-31986
					MAPK8IP1	piR-58469,piR-36717,piR-36444,piR-36511,piR-36329,piR-36063,piR-35463,piR-35462,piR-35058,piR-31638,piR-31986
					RBM4	piR-61648,piR-36254,piR-36242,piR-35176,piR-31104
					RPS3A	piR-61648,piR-35176,piR-31104
					ZC3H12A	piR-58469,piR-41464,piR-36717,piR-36511,piR-36329,piR-36063,piR-35463,piR-31638,piR-34373
Tissue Morphology	Quantity	Quantity of cells	0.0228	-0.611	AP3B1	piR-61648,piR-36254,piR-36242,piR-35176,piR-31104
					CBS/CBSL	piR-31986,piR-34373,piR-58469,piR-36444,piR-36511,piR-31638,piR-36329,piR-36063,piR-35462,piR-35463
					CNTN5	piR-61648,piR-36254,piR-36242,piR-35176,piR-31104
					CP	piR-61648,piR-36254,piR-35176,piR-31104
					DLX1	piR-58469,piR-41464,piR-36717,piR-36444,piR-36511,piR-36329,piR-36063,piR-35463,piR-35462,piR-35058,piR-31638,piR-33783,piR-31985
					ERRFI1	piR-61648,piR-36254,piR-36242,piR-35176,piR-31104
					HDAC3	piR-61648,piR-36254,piR-36242,piR-35176,piR-31104
					HMX2	piR-36444,piR-36511,piR-35463,piR-35462,piR-35058,piR-31638,piR-33783
					IL11	piR-58469,piR-41464,piR-36717,piR-36444,piR-36511,piR-36329,piR-36063,piR-35463,piR-35462,piR-35058,piR-31638,piR-33783,piR-31985,piR-31986
					IRF1	piR-58469,piR-41464,piR-36717,piR-36444,piR-36511,piR-36329,piR-36063,piR-35463,piR-35462,piR-35058,piR-31638,piR-34373,piR-33783,piR-31985
					LAMC1	piR-61648,piR-36254,piR-36242,piR-35176,piR-31104
					LHX1	piR-58469,piR-41464,piR-36717,piR-36444,piR-36511,piR-36329,piR-36063,piR-35463,piR-35462,piR-31638,piR-31986,piR-33783
					LY9	piR-61648,piR-36254,piR-36242,piR-35176,piR-31104
					MUC1	piR-41464,piR-36717,piR-36329,piR-36063,piR-35463,piR-35462,piR-31638,piR-33783,piR-31985
					OSCAR	piR-41464,piR-36717,piR-36511,piR-36329,piR-36063,piR-35463,piR-35462,piR-31638,piR-33783
					PIK3AP1	piR-61648,piR-36254,piR-36242,piR-35176,piR-31104
					RPS3A	piR-61648,piR-35176,piR-31104
					SCYL1	piR-36717,piR-36444,piR-36511,piR-36329,piR-35463,piR-35462,piR-35058,piR-31638
					TNFRSF13C	piR-41464,piR-36329,piR-36063,piR-35463,piR-35462,piR-31638
					TXK	piR-61648,piR-36254,piR-36242,piR-35176
					ZC3H12A	piR-58469,piR-41464,piR-36717,piR-36511,piR-36329,piR-36063,piR-35463,piR-31638,piR-34373
Cellular Development,Connective Tissue Development and Function,Tissue Development	differentiation	Differentiation of adipocytes	0.0249	-0.204	HDAC3	piR-61648,piR-36254,piR-36242,piR-35176,piR-31104
					IL11	piR-58469,piR-41464,piR-36717,piR-36444,piR-36511,piR-36329,piR-36063,piR-35463,piR-35462,piR-35058,piR-31638,piR-33783,piR-31985,piR-31986
					INSIG1	piR-58469,piR-41464,piR-36717,piR-36444,piR-36511,piR-36329,piR-36063,piR-35463,piR-35462,piR-35058,piR-31638,piR-34373,piR-31986,piR-33783
					TGFB1I1	piR-41464,piR-36717,piR-36511,piR-36329,piR-36063,piR-35463,piR-35462,piR-31638,piR-33783
					ZC3H12A	piR-58469,piR-41464,piR-36717,piR-36511,piR-36329,piR-36063,piR-35463,piR-31638,piR-34373
Cell Death and Survival,Skeletal and Muscular Disorders	cell death	Cell death of muscle cells	0.022	0.076	GSK3A	piR-58469,piR-36511,piR-36329,piR-36063,piR-35058,piR-31638,piR-31986
					HSPB6	piR-41464,piR-36444,piR-36511,piR-36329,piR-36063,piR-35463,piR-35462
					IL11	piR-58469,piR-41464,piR-36717,piR-36444,piR-36511,piR-36329,piR-36063,piR-35463,piR-35462,piR-35058,piR-31638,piR-33783,piR-31985,piR-31986
					IRF1	piR-58469,piR-41464,piR-36717,piR-36444,piR-36511,piR-36329,piR-36063,piR-35463,piR-35462,piR-35058,piR-31638,piR-34373,piR-33783,piR-31985
					SCYL1	piR-36717,piR-36444,piR-36511,piR-36329,piR-35463,piR-35462,piR-35058,piR-31638
					TGFB1I1	piR-41464,piR-36717,piR-36511,piR-36329,piR-36063,piR-35463,piR-35462,piR-31638,piR-33783
Cellular Function and Maintenance	homeostasis	Cellular homeostasis	0.0127	1.082	AP3B1	piR-61648,piR-36254,piR-36242,piR-35176,piR-31104
					AQP3	piR-58469,piR-41464,piR-36717,piR-36444,piR-36511,piR-36329,piR-36063,piR-35463,piR-35462,piR-35058,piR-31986,piR-33783
					CGN	piR-36254,piR-36242,piR-35176,piR-31104
					COX19	piR-58469,piR-41464,piR-36717,piR-36444,piR-36511,piR-36329,piR-36063,piR-35463,piR-35462,piR-35058,piR-31638,piR-34373,piR-31986,piR-33783,piR-31985
					CP	piR-61648,piR-36254,piR-35176,piR-31104
					CSMD1	piR-61648,piR-36254,piR-36242,piR-35176,piR-31104
					DRD5	piR-36254,piR-36242,piR-35176,piR-31104
					GPSM1	piR-58469,piR-41464,piR-36717,piR-36444,piR-36511,piR-36329,piR-36063,piR-35463,piR-35462,piR-31638,piR-34373,piR-31985
					IL11	piR-58469,piR-41464,piR-36717,piR-36444,piR-36511,piR-36329,piR-36063,piR-35463,piR-35462,piR-35058,piR-31638,piR-33783,piR-31985,piR-31986
					IRF1	piR-58469,piR-41464,piR-36717,piR-36444,piR-36511,piR-36329,piR-36063,piR-35463,piR-35462,piR-35058,piR-31638,piR-34373,piR-33783,piR-31985
					LY9	piR-61648,piR-36254,piR-36242,piR-35176,piR-31104
					MAPK8IP1	piR-58469,piR-36717,piR-36444,piR-36511,piR-36329,piR-36063,piR-35463,piR-35462,piR-35058,piR-31638,piR-31986
					MUC1	piR-41464,piR-36717,piR-36329,piR-36063,piR-35463,piR-35462,piR-31638,piR-33783,piR-31985
					OSCAR	piR-41464,piR-36717,piR-36511,piR-36329,piR-36063,piR-35463,piR-35462,piR-31638,piR-33783
					RBM4	piR-61648,piR-36254,piR-36242,piR-35176,piR-31104
					RBP4	piR-61648,piR-35176
					STK39	piR-58469,piR-41464,piR-36444,piR-36511,piR-36329,piR-35463,piR-35462,piR-35058,piR-31638,piR-34373,piR-31986
					TNFRSF13C	piR-41464,piR-36329,piR-36063,piR-35463,piR-35462,piR-31638
					TXK	piR-61648,piR-36254,piR-36242,piR-35176
					ZC3H12A	piR-58469,piR-41464,piR-36717,piR-36511,piR-36329,piR-36063,piR-35463,piR-31638,piR-34373
Cell Death and Survival	apoptosis	Apoptosis of antigen presenting cells	0.00843	1.157	IL11	piR-58469,piR-41464,piR-36717,piR-36444,piR-36511,piR-36329,piR-36063,piR-35463,piR-35462,piR-35058,piR-31638,piR-33783,piR-31985,piR-31986
					IRF1	piR-58469,piR-41464,piR-36717,piR-36444,piR-36511,piR-36329,piR-36063,piR-35463,piR-35462,piR-35058,piR-31638,piR-34373,piR-33783,piR-31985
					OSCAR	piR-41464,piR-36717,piR-36511,piR-36329,piR-36063,piR-35463,piR-35462,piR-31638,piR-33783
					PIK3AP1	piR-61648,piR-36254,piR-36242,piR-35176,piR-31104
Cell Death and Survival	apoptosis	Apoptosis of phagocytes	0.026	1.159	IL11	piR-58469,piR-41464,piR-36717,piR-36444,piR-36511,piR-36329,piR-36063,piR-35463,piR-35462,piR-35058,piR-31638,piR-33783,piR-31985,piR-31986
					IRF1	piR-58469,piR-41464,piR-36717,piR-36444,piR-36511,piR-36329,piR-36063,piR-35463,piR-35462,piR-35058,piR-31638,piR-34373,piR-33783,piR-31985
					OSCAR	piR-41464,piR-36717,piR-36511,piR-36329,piR-36063,piR-35463,piR-35462,piR-31638,piR-33783
					PIK3AP1	piR-61648,piR-36254,piR-36242,piR-35176,piR-31104
Cell Death and Survival	cell death	Cell death of antigen presenting cells	0.00298	1.5	GPSM1	piR-58469,piR-41464,piR-36717,piR-36444,piR-36511,piR-36329,piR-36063,piR-35463,piR-35462,piR-31638,piR-34373,piR-31985
					IL11	piR-58469,piR-41464,piR-36717,piR-36444,piR-36511,piR-36329,piR-36063,piR-35463,piR-35462,piR-35058,piR-31638,piR-33783,piR-31985,piR-31986
					IRF1	piR-58469,piR-41464,piR-36717,piR-36444,piR-36511,piR-36329,piR-36063,piR-35463,piR-35462,piR-35058,piR-31638,piR-34373,piR-33783,piR-31985
					OSCAR	piR-41464,piR-36717,piR-36511,piR-36329,piR-36063,piR-35463,piR-35462,piR-31638,piR-33783
					PIK3AP1	piR-61648,piR-36254,piR-36242,piR-35176,piR-31104
Cell Death and Survival	cell death	Cell death of phagocytes	0.0101	1.503	GPSM1	piR-58469,piR-41464,piR-36717,piR-36444,piR-36511,piR-36329,piR-36063,piR-35463,piR-35462,piR-31638,piR-34373,piR-31985
					IL11	piR-58469,piR-41464,piR-36717,piR-36444,piR-36511,piR-36329,piR-36063,piR-35463,piR-35462,piR-35058,piR-31638,piR-33783,piR-31985,piR-31986
					IRF1	piR-58469,piR-41464,piR-36717,piR-36444,piR-36511,piR-36329,piR-36063,piR-35463,piR-35462,piR-35058,piR-31638,piR-34373,piR-33783,piR-31985
					OSCAR	piR-41464,piR-36717,piR-36511,piR-36329,piR-36063,piR-35463,piR-35462,piR-31638,piR-33783
					PIK3AP1	piR-61648,piR-36254,piR-36242,piR-35176,piR-31104
Cell Death and Survival	survival	Cell survival	0.0056	1.809	ANG	piR-31638
					AQP3	piR-58469,piR-41464,piR-36717,piR-36444,piR-36511,piR-36329,piR-36063,piR-35463,piR-35462,piR-35058,piR-31986,piR-33783
					BMP5	piR-61648,piR-36242,piR-35176
					BRD7	piR-61648,piR-36254,piR-36242,piR-35176,piR-31104
					CCNI	piR-61648,piR-36254,piR-36242,piR-35176
					GPSM1	piR-58469,piR-41464,piR-36717,piR-36444,piR-36511,piR-36329,piR-36063,piR-35463,piR-35462,piR-31638,piR-34373,piR-31985
					GSK3A	piR-58469,piR-36511,piR-36329,piR-36063,piR-35058,piR-31638,piR-31986
					HDAC3	piR-61648,piR-36254,piR-36242,piR-35176,piR-31104
					HSPB6	piR-41464,piR-36444,piR-36511,piR-36329,piR-36063,piR-35463,piR-35462
					IL11	piR-58469,piR-41464,piR-36717,piR-36444,piR-36511,piR-36329,piR-36063,piR-35463,piR-35462,piR-35058,piR-31638,piR-33783,piR-31985,piR-31986
					INSIG1	piR-58469,piR-41464,piR-36717,piR-36444,piR-36511,piR-36329,piR-36063,piR-35463,piR-35462,piR-35058,piR-31638,piR-34373,piR-31986,piR-33783
					LHX1	piR-58469,piR-41464,piR-36717,piR-36444,piR-36511,piR-36329,piR-36063,piR-35463,piR-35462,piR-31638,piR-31986,piR-33783
					LY9	piR-61648,piR-36254,piR-36242,piR-35176,piR-31104
					MAPK8IP1	piR-58469,piR-36717,piR-36444,piR-36511,piR-36329,piR-36063,piR-35463,piR-35462,piR-35058,piR-31638,piR-31986
					PCDH18	piR-61648,piR-36254,piR-36242,piR-35176,piR-31104
					PIK3IP1	piR-58469,piR-41464,piR-36717,piR-36444,piR-36511,piR-36329,piR-36063,piR-35463,piR-35462,piR-35058,piR-31638,piR-31986
					RAD9A	piR-58469,piR-36717,piR-36444,piR-36511,piR-36329,piR-36063,piR-35463,piR-35462,piR-35058,piR-31638,piR-34373,piR-31986
					SLX4	piR-58469,piR-41464,piR-36717,piR-36444,piR-36511,piR-36063,piR-35463,piR-35462,piR-31638,piR-31986,piR-31985
					TNFRSF13C	piR-41464,piR-36329,piR-36063,piR-35463,piR-35462,piR-31638
					USP39	piR-58469,piR-41464,piR-36717,piR-36444,piR-36329,piR-36063,piR-35463,piR-35462,piR-35058,piR-31638,piR-34373,piR-31986
Cell Death and Survival	cell viability	Cell viability	0.0139	1.808	AQP3	piR-58469,piR-41464,piR-36717,piR-36444,piR-36511,piR-36329,piR-36063,piR-35463,piR-35462,piR-35058,piR-31986,piR-33783
					BMP5	piR-61648,piR-36242,piR-35176
					BRD7	piR-61648,piR-36254,piR-36242,piR-35176,piR-31104
					CCNI	piR-61648,piR-36254,piR-36242,piR-35176
					GSK3A	piR-58469,piR-36511,piR-36329,piR-36063,piR-35058,piR-31638,piR-31986
					HDAC3	piR-61648,piR-36254,piR-36242,piR-35176,piR-31104
					HSPB6	piR-41464,piR-36444,piR-36511,piR-36329,piR-36063,piR-35463,piR-35462
					IL11	piR-58469,piR-41464,piR-36717,piR-36444,piR-36511,piR-36329,piR-36063,piR-35463,piR-35462,piR-35058,piR-31638,piR-33783,piR-31985,piR-31986
					INSIG1	piR-58469,piR-41464,piR-36717,piR-36444,piR-36511,piR-36329,piR-36063,piR-35463,piR-35462,piR-35058,piR-31638,piR-34373,piR-31986,piR-33783
					LHX1	piR-58469,piR-41464,piR-36717,piR-36444,piR-36511,piR-36329,piR-36063,piR-35463,piR-35462,piR-31638,piR-31986,piR-33783
					LY9	piR-61648,piR-36254,piR-36242,piR-35176,piR-31104
					MAPK8IP1	piR-58469,piR-36717,piR-36444,piR-36511,piR-36329,piR-36063,piR-35463,piR-35462,piR-35058,piR-31638,piR-31986
					PCDH18	piR-61648,piR-36254,piR-36242,piR-35176,piR-31104
					PIK3IP1	piR-58469,piR-41464,piR-36717,piR-36444,piR-36511,piR-36329,piR-36063,piR-35463,piR-35462,piR-35058,piR-31638,piR-31986
					RAD9A	piR-58469,piR-36717,piR-36444,piR-36511,piR-36329,piR-36063,piR-35463,piR-35462,piR-35058,piR-31638,piR-34373,piR-31986
					SLX4	piR-58469,piR-41464,piR-36717,piR-36444,piR-36511,piR-36063,piR-35463,piR-35462,piR-31638,piR-31986,piR-31985
					TNFRSF13C	piR-41464,piR-36329,piR-36063,piR-35463,piR-35462,piR-31638
					USP39	piR-58469,piR-41464,piR-36717,piR-36444,piR-36329,piR-36063,piR-35463,piR-35462,piR-35058,piR-31638,piR-34373,piR-31986
Gene Expression	expression	Expression of RNA	0.0375	2.405	ANG	piR-31638
					BMP5	piR-61648,piR-36242,piR-35176
					BRD7	piR-61648,piR-36254,piR-36242,piR-35176,piR-31104
					BTAF1	piR-61648,piR-36254,piR-36242,piR-35176
					DLX1	piR-58469,piR-41464,piR-36717,piR-36444,piR-36511,piR-36329,piR-36063,piR-35463,piR-35462,piR-35058,piR-31638,piR-33783,piR-31985
					EIF4H	piR-58469,piR-41464,piR-36717,piR-36444,piR-36511,piR-36329,piR-36063,piR-35463,piR-35462,piR-31638,piR-31986,piR-33783,piR-31985,piR-35058
					GSK3A	piR-58469,piR-36511,piR-36329,piR-36063,piR-35058,piR-31638,piR-31986
					HDAC3	piR-61648,piR-36254,piR-36242,piR-35176,piR-31104
					HMGN2	piR-61648,piR-36254,piR-36242,piR-35176
					IL11	piR-58469,piR-41464,piR-36717,piR-36444,piR-36511,piR-36329,piR-36063,piR-35463,piR-35462,piR-35058,piR-31638,piR-33783,piR-31985,piR-31986
					IRF1	piR-58469,piR-41464,piR-36717,piR-36444,piR-36511,piR-36329,piR-36063,piR-35463,piR-35462,piR-35058,piR-31638,piR-34373,piR-33783,piR-31985
					LHX1	piR-58469,piR-41464,piR-36717,piR-36444,piR-36511,piR-36329,piR-36063,piR-35463,piR-35462,piR-31638,piR-31986,piR-33783
					LY9	piR-61648,piR-36254,piR-36242,piR-35176,piR-31104
					MAPK8IP1	piR-58469,piR-36717,piR-36444,piR-36511,piR-36329,piR-36063,piR-35463,piR-35462,piR-35058,piR-31638,piR-31986
					PCGF5	piR-61648,piR-36254,piR-36242,piR-35176,piR-31104
					PCGF6	piR-61648,piR-36254,piR-36242,piR-35176,piR-31104
					PTCD2	piR-61648,piR-36254,piR-36242,piR-35176,piR-31104
					RAD9A	piR-58469,piR-36717,piR-36444,piR-36511,piR-36329,piR-36063,piR-35463,piR-35462,piR-35058,piR-31638,piR-34373,piR-31986
					RBM4	piR-61648,piR-36254,piR-36242,piR-35176,piR-31104
					RPS3A	piR-61648,piR-35176,piR-31104
					SP7	piR-58469,piR-36717,piR-36444,piR-36511,piR-36329,piR-36063,piR-35463,piR-35462,piR-35058,piR-31638,piR-31986
					TGFB1I1	piR-41464,piR-36717,piR-36511,piR-36329,piR-36063,piR-35463,piR-35462,piR-31638,piR-33783
					TXK	piR-61648,piR-36254,piR-36242,piR-35176
					ZC3H12A	piR-58469,piR-41464,piR-36717,piR-36511,piR-36329,piR-36063,piR-35463,piR-31638,piR-34373
