# Supplementary material for: Profiling of RNAs from Human Islet-Derived Exosomes in a Model of Type 1 Diabetes
Source: Int J Mol Sci. 2019 Nov 25;20(23):5903. doi: 10.3390/ijms20235903 (PMC6928620; doi:10.3390/ijms20235903)
Supplement: Supplementary file 1 [file ijms-20-05903-s001.zip › IJMS_Nov5_2019_CEM_Supplementary/Supplementary Table S6 - Donor characteristics.xlsx]

## Sheet: Sheet1
Supplementary Table S6. Donor characteristics
Islet Preparation	1	2	3	4	5	6	7	8	9	10	11	12	13	14
MANDATORY INFORMATION
cols	RRID:SAMN08769073-17571	RRID:SAMN08769121-17401	RRID:SAMN08769129-17251	RRID:SAMN08769188-16761	RRID:SAMN08769191-16701	RRID:SAMN08769390-16261	RRID:SAMN08769124-17341	RRID:SAMN08769132-17151	RRID:SAMN08769199-16531	RRID:SAMN08769206-16931	RRID:SAMN08769397-16081	RRID:SAMN08768738-17851	RRID:SAMN08769390-16222	RRID:SAMN08773446-15841
Unique identifier	SAMN08769073	SAMN08769121	SAMN08769129	SAMN08769188	SAMN08769191	SAMN08769390	SAMN08769124	SAMN08769132	SAMN08769199	SAMN08769206	SAMN08769397	SAMN08768738	SAMN08769390	SAMN08773446
Donor Age (years)	28.0	28.0	44.0	30.0	35.0	33.0	15.0	23.0	43.0	52.0	33.0	59.0	33.0	69.0
Donor Sex (M/F)	M	M	F	M	M	F	M	M	F	F	M	M	F	F
Donor BMI (kg/m2)	30.7	24.6	34.5	35.9	24.2	34.2	24.6	24.8	29.5	25.9	22.7	26.8	34.2	22.1
Donor HbA1c	4.9	5.1	Unknown	5.4	5.4	5.5	5.1	5.3	5.7	5.6	5.1	5.9	5.5	5.3
Origin/source of islets	IIDP	IIDP	IIDP	IIDP	IIDP	IIDP	IIDP	IIDP	IIDP	IIDP	IIDP	IIDP	IIDP	IIDP
Islet isolation centera	The Scharp-Lacy Research Institute	University of Pennsylvania	University of Pennsylvania	The Scharp-Lacy Research Institute	The Scharp-Lacy Research Institute	University of Wisconsin	Southern California Islet Cell Resource Center	The Scharp-Lacy Research Institute	Southern California Islet Cell Resource Center	University of Miami	The Scharp-Lacy Research Institute	The Scharp-Lacy Research Institute	University of Wisconsin	The Scharp-Lacy Research Institute
Donor history of diabetes? Yes/No	No	No	No	No	No	No	No	No	No	No	No	No	No	No
If Yes, complete the next two lines if this information is available
Diabetes duration (years)	Not Applicable	Not Applicable	Not Applicable	Not Applicable	Not Applicable	Not Applicable	Not Applicable	Not Applicable	Not Applicable	Not Applicable	Not Applicable	Not Applicable	Not Applicable	Not Applicable
Glucose-lowering therapy at time of deathb	Not Applicable	Not Applicable	Not Applicable	Not Applicable	Not Applicable	Not Applicable	Not Applicable	Not Applicable	Not Applicable	Not Applicable	Not Applicable	Not Applicable	Not Applicable	Not Applicable
RECOMMENDED INFORMATION
Cause of death	Cerebrovascular/stroke	Head trauma	Cerebrovascular/stroke	Cerebrovascular/stroke	Head trauma	Cerebrovascular/stroke	Head trauma	Anoxia	Cerebrovascular/stroke	Cerebrovascular/stroke	Head trauma	Anoxia	Cerebrovascular/stroke	Cerebrovascular/stroke
Warm ischemia time (h)	0.1	Not Reported	Not Reported	Not Reported	Not Reported	Not Reported	Not Reported	Not Reported	0.0	Not Reported	Not Reported	Not Reported	Not Reported	Not Reported
Cold ischemia time (h)	7.4	13.4	8.4	11.6	7.4	14.3	Not Documented	8.2	Not Documented	6.3	11.3	8.6	14.3	9.2
Estimated purity (%) By islet isolation center at time of shipment with Dithizone (DTZ) staining per IIDP SOP	95	95	90	90	95	95	80	95	80	90	90	85	95	90
Estimated viability (%) By islet isolation center at time of broadcast with Fluorescence Diacetate/Propidium Iodide (FDA/PI) staining per IIDP SOP	95	91	90	95	95	98	97	95	97	95	95	95	98	95
Total culture time(h)c Calculate[start date/time of experiment]-[date/ time islet culture began (below)]	To be completed by investigator	To be completed by investigator	To be completed by investigator	To be completed by investigator	To be completed by investigator	To be completed by investigator	To be completed by investigator	To be completed by investigator	To be completed by investigator	To be completed by investigator	To be completed by investigator	To be completed by investigator	To be completed by investigator	To be completed by investigator
Date/Time Islet Culture Began at islet isolation center (Pacific Standard Time, 24-hour format)	2016-11-03 17:15	2016-10-06 15:00	2016-09-20 10:00	2016-07-24 18:35	2016-07-15 16:45	2016-05-29 18:22	2016-09-30 11:00	2016-09-08 18:34	2016-06-30 15:00	2016-08-11 06:50	2016-04-29 22:30	2017-02-06 04:45	2016-05-29 18:22	2016-04-01 22:30
Glucose-stimulated insulin secretion or other functional measurementd Stimulation Index (SI) by static incubation at islet isolation center pre-shipment per IIDP SOP	SI (G2.8mM-G28mM)= 4.0	SI (G2.8mM-G28mM)= 3.1	SI (G2.8mM-G28mM)= 1.7	SI (G2.8mM-G28mM)= 6.3	SI (G2.8mM-G28mM)= 3.5	SI (G2.8mM-G28mM)= 1.6	SI (G2.8mM-G28mM)= 2.5	SI (G2.8mM-G28mM)= 3.5	SI (G2.8mM-G28mM)= 1.8	SI (G2.8mM-G28mM)= 2.7	SI (G2.8mM-G28mM)= 3.8	SI (G2.8mM-G28mM)= 4.6	SI (G2.8mM-G28mM)= 1.6	SI (G2.8mM-G28mM)= 2.3
Glucose-stimulated insulin secretion or other functional measurement Area Under the Curve (AUC) by perifusion at HIPP post shipment sample per HIPP SOP	AUC (G5.6mM-G16.7mM)= 40.4 (ng/100 IEQs)	AUC (G5.6mM-G16.7mM)= Not Available	AUC (G5.6mM-G16.7mM)= Not Available	AUC (G5.6mM-G16.7mM)= Not Available	AUC (G5.6mM-G16.7mM)= Not Available	AUC (G5.6mM-G16.7mM)= Not Available	AUC (G5.6mM-G16.7mM)= 35.1 (ng/100 IEQs)	AUC (G5.6mM-G16.7mM)= 24.8 (ng/100 IEQs)	AUC (G5.6mM-G16.7mM)= 41.1 (ng/100 IEQs)	AUC (G5.6mM-G16.7mM)= Not Available	AUC (G5.6mM-G16.7mM)= Not Available	AUC (G5.6mM-G16.7mM)= 11.6 (ng/100 IEQs)	AUC (G5.6mM-G16.7mM)= Not Available	AUC (G5.6mM-G16.7mM)= Not Available
Handpicked to purity? Yes/No	To be completed by investigator	To be completed by investigator	To be completed by investigator	To be completed by investigator	To be completed by investigator	To be completed by investigator	To be completed by investigator	To be completed by investigator	To be completed by investigator	To be completed by investigator	To be completed by investigator	To be completed by investigator	To be completed by investigator	To be completed by investigator
Additional notes	To be completed by investigator	To be completed by investigator	To be completed by investigator	To be completed by investigator	To be completed by investigator	To be completed by investigator	To be completed by investigator	To be completed by investigator	To be completed by investigator	To be completed by investigator	To be completed by investigator	To be completed by investigator	To be completed by investigator	To be completed by investigator
aFor example, IIDP, ECIT, Alberta IsletCore
bPlease specify the therapy/therapies
cTime of islet culture at the isolation centre, during shipment and at the receiving laboratory
dPlease specify the test and the results
