# Supplementary material for: Profiling of RNAs from Human Islet-Derived Exosomes in a Model of Type 1 Diabetes
Source: Int J Mol Sci. 2019 Nov 25;20(23):5903. doi: 10.3390/ijms20235903 (PMC6928620; doi:10.3390/ijms20235903)
Supplement: Supplementary file 1 [file ijms-20-05903-s001.zip › IJMS_Nov5_2019_CEM_Supplementary/Supplementary Table S7 - Raw counts of small noncoding RNAs.xlsx]

## Sheet: S7a. miRNA raw counts
Supplementary Table S7a. Raw counts of miRNAs profiled from islet derived exosomes
Chromosome	Start	Stop	miRNA	HI-Ctrl-SAMN08769390	HI-Cyto-SAMN08769390	Hi-Ctrl-SAMN08769199	HI-Cyto-SAMN08769199	HI-Ctrl-SAMN08769191	HI-Cyto-SAMN08769191	HI-Ctrl-SAMN08769188	HI-Cyto-SAMN08769188	HI-Ctrl-SAMN08769206	HI-Cyto-SAMN08769206	HI-Ctrl-SAMN08769132	HI-Cyto-SAMN08769132	HI-Ctrl-SAMN08769129	HI-Cyto-SAMN08769129	HI-Ctrl-SAMN08769121	HI-Cyto-SAMN08769121	HI-Ctrl-SAMN08769124	HI-Cyto-SAMN08769124	HI-Ctrl-SAMN08769073	HI-Cyto-SAMN08769073
11	64658840	64658862	hsa-miR-194-3p	17	6	1	1	4	3	3	9	2	9	2	3	7	9	2	4	1	3	1	1
X	49768162	49768183	hsa-miR-188-3p	13	10	10	15	1	2	5	3	5	2	7	9	8	12	2	2	1	5	1	1
7	73125657	73125675	hsa-miR-4284	5	1	1	3	19	13	2	2	5	3	1	3	14	6	5	12	10	8	1	1
14	101531651	101531674	hsa-miR-409-5p	1480	1385	84	89	349	331	188	272	96	212	131	124	194	260	149	306	171	338	1	1
2	207974723	207974745	hsa-miR-2355-3p	12	18	12	7	3	8	2	6	6	1	6	7	9	3	3	4	9	16	1	3
4	8007074	8007095	hsa-miR-95-5p	12	19	6	10	4	1	1	2	1	1	5	4	1	4	1	6	5	3	1	4
5	87962720	87962743	hsa-miR-9-5p	6.66667	4.33333	5	2.33333	6.66667	9.33333	10.6667	17.6667	2.33333	6.66667	2.66667	3.33333	6.66667	4.66667	1.33333	1.66667	5.33333	4	1.66667	2.33333
5	87962720	87962743	hsa-miR-9-5p	6.66667	4.33333	5	2.33333	6.66667	9.33333	10.6667	17.6667	2.33333	6.66667	2.66667	3.33333	6.66667	4.66667	1.33333	1.66667	5.33333	4	1.66667	2.33333
5	87962720	87962743	hsa-miR-9-5p	6.66667	4.33333	5	2.33333	6.66667	9.33333	10.6667	17.6667	2.33333	6.66667	2.66667	3.33333	6.66667	4.66667	1.33333	1.66667	5.33333	4	1.66667	2.33333
10	43493078	43493100	hsa-miR-5100	3	6	2	2	1	3	1	2	2	2	1	3	4	5	4	3	3	3	2	1
17	40666226	40666248	hsa-miR-5010-5p	24	20	4	13	7	1	3	1	6	2	4	3	4	5	4	6	6	11	2	2
7	150935574	150935595	hsa-miR-671-3p	51	30	2	7	5	26	11	16	3	11	3	7	12	20	7	21	9	12	2	3
22	31127597	31127619	hsa-miR-3200-3p	25	13	14	9	6	5	10	14	3	11	4	4	6	7	8	7	12	27	2	3
8	135817122	135817144	hsa-miR-30d-3p	6	9	5	3	4	1	5	10	3	5	1	3	3	8	5	5	6	6	2	4
X	133680674	133680695	hsa-miR-424-3p	37	48	8	10	15	13	7	13	10	32	2	3	16	37	5	13	7	14	2	4
16	14397837	14397859	hsa-miR-193b-5p	66	28	14	18	11	13	11	39	18	37	3	28	90	148	27	57	14	56	2	5
17	6921257	6921279	hsa-miR-497-3p	13	11	6	2	7	10	4	6	6	14	1	5	22	27	8	30	9	16	2	6
1	220291258	220291279	hsa-miR-215-5p	9.04703	5.01662	1.0046	2.01287	4.01602	8.04068	2.0112	1.00578	2.02091	4.02297	1.00598	6.04818	12.0594	6.03063	2.0104	12.0619	4.02241	5.03034	2.00811	2.01835
20	50069485	50069506	hsa-miR-3194-5p	26	13	13	7	1	1	1	2	1	2	10	6	3	3	3	9	13	25	3	1
14	101341412	101341432	hsa-miR-665	75	72	7	11	15	11	20	23	4	4	11	9	17	28	19	27	10	26	3	1
5	149112392	149112414	hsa-miR-378a-5p	12	4	1	2	3	3	7	9	3	12	2	11	4	13	10	9	3	2	3	2
9	28888887	28888909	hsa-miR-873-3p	35	19	3	5	2	5	5	5	5	8	6	6	9	15	3	22	10	11	3	2
1	94312436	94312456	hsa-miR-760	16	5	8	12	12	11	8	13	3	5	17	7	4	5	3	12	5	13	3	2
8	135812775	135812797	hsa-miR-30b-3p	33	21	3	1	7	17	7	11	7	8	9	6	20	21	10	21	4	15	3	2
12	54731024	54731046	hsa-miR-148b-5p	24	23	3	5	20	22	8	19	1	8	2	9	10	19	6	12	7	29	3	2
10	65132772	65132794	hsa-miR-1296-5p	31	8	2	3	2	8	8	7	2	6	3	2	9	11	4	5	6	4	3	5
14	101518831	101518853	hsa-miR-487a-3p	113	70	2	2	29	30	7	8	8	14	11	13	16	30	21	41	5	37	3	5
11	43581225	43581245	hsa-miR-670-5p	56	51	23	27	7	18	6	6	2	7	18	12	7	5	6	5	20	19	3	8
19	46178236	46178258	hsa-miR-642a-3p	71.4405	39.3807	7	5.73571	12.5357	17.1901	16.2371	15.5639	5.26786	5.5	5.87931	11.9107	27.0221	29.1365	15.8875	25.6136	10.4348	23.322	3.13636	5.5
19	46178236	46178258	hsa-miR-642b-5p	71.4405	39.3807	7	5.73571	12.5357	17.1901	16.2371	15.5639	5.26786	5.5	5.87931	11.9107	27.0221	29.1365	15.8875	25.6136	10.4348	23.322	3.13636	5.5
9	97848309	97848331	hsa-miR-24-1-5p	37.232	83.9257	6	5.00004	13	33.4286	25.4837	21.9532	11.9993	18.6108	10	26	48.2877	25.4248	10	23.995	32.13	39.6992	3.25	6
14	31483912	31483934	hsa-miR-624-5p	11	23	1	4	7	15	4	7	4	6	2	6	15	7	9	12	3	18	4	1
17	79107065	79107086	hsa-miR-1250-5p	45	31	6	1	10	11	3	13	2	4	11	9	7	12	6	18	15	24	4	1
14	101350881	101350902	hsa-miR-432-3p	98	57	3	1	10	11	6	20	1	10	5	6	10	5	9	13	4	8	4	2
9	111808511	111808533	hsa-miR-32-3p	23	19	7	9	8	15	6	12	1	14	5	7	10	14	6	15	4	19	4	2
3	52302296	52302317	hsa-let-7g-3p	65	56	1	7	19	30	20	9	19	43	12	7	16	18	21	20	20	36	4	2
X	153996910	153996932	hsa-miR-664b-3p	15	12	1	2	10	11	1	7	3	12	2	2	7	10	5	7	5	13	4	4
9	97847745	97847767	hsa-miR-27b-5p	48	41	1	3	24	17	5	17	8	7	7	5	9	17	9	8	10	15	4	4
17	57228548	57228570	hsa-miR-301a-5p	17	18	3	1	13	7	6	11	2	9	4	7	6	15	6	8	12	17	4	5
X	73506999	73507021	hsa-miR-545-5p	31	29	3	6	7	5	7	5	5	6	1	14	11	19	3	18	7	30	4	5
20	57392716	57392737	hsa-miR-296-5p	74	57	1	6	21	14	3	13	8	17	13	10	25	7	5	11	10	3	4	6
11	122022983	122023005	hsa-miR-100-5p	83.4506	57.2583	49.9554	50.6881	89.2465	83.3458	51.862	158.402	67.4153	119.071	41	51.3723	75.875	94.752	23	72.8944	21.7368	30.1	4	6.15385
19	46522258	46522281	hsa-miR-769-3p	59	47	5	6	11	11	7	1	4	17	7	2	12	11	9	14	10	26	4	14
19	47212551	47212569	hsa-miR-320e	23.3205	10.1351	5.68417	5.44482	3.02796	4.03814	5.16253	10.0961	1.02151	3.04153	2.02449	1.01439	6.05796	7.0598	9.22241	13.3196	3.05051	6.16085	4.01748	2.02271
1	224444751	224444773	hsa-miR-320b	14.0442	20.5875	5.78674	3.2594	5.78881	5.33193	13.9941	14.9123	5.3237	9.01842	6.469	9.66965	12.8064	15.0849	6.27286	20.8419	6.38416	4.29807	4.5058	7.17467
1	224444751	224444773	hsa-miR-320b	14.0442	20.5875	5.78674	3.2594	5.78881	5.33193	13.9941	14.9123	5.3237	9.01842	6.469	9.66965	12.8064	15.0849	6.27286	20.8419	6.38416	4.29807	4.5058	7.17467
5	136983307	136983330	hsa-miR-874-5p	31	18	5	1	12	8	3	8	5	16	1	2	7	13	6	11	7	8	5	3
1	155164987	155165009	hsa-miR-92b-5p	21	19	7	2	8	14	7	17	2	2	8	7	3	13	5	9	9	10	5	4
7	130136003	130136025	hsa-miR-335-3p	88	69	11	1	21	20	12	18	13	31	6	9	24	18	18	20	10	16	5	4
11	72326110	72326133	hsa-miR-139-3p	32	16	4	1	1	9	1	7	4	10	6	11	18	18	1	10	17	19	5	4
3	10436215	10436237	hsa-miR-885-5p	356	247	10	20	14	4	31	31	22	54	19	13	33	79	10	28	14	45	5	5
14	101492084	101492106	hsa-miR-323a-5p	119	64	1	1	11	10	11	8	2	8	16	7	19	6	11	21	14	40	5	10
3	35786019	35786040	hsa-miR-128-3p	341.798	124.688	10.5568	42.5	44.7875	99.2641	41.3416	32.7666	57.4684	59.4654	51.7268	76.9861	112.353	124.227	89.6815	118.279	113.956	229.761	5.05298	7.01521
3	35786019	35786040	hsa-miR-128-3p	341.798	124.688	10.5568	42.5	44.7875	99.2641	41.3416	32.7666	57.4684	59.4654	51.7268	76.9861	112.353	124.227	89.6815	118.279	113.956	229.761	5.05298	7.01521
1	41220085	41220107	hsa-miR-30e-3p	99.1177	99.0105	7.72414	8.7033	17.5484	58.2881	51.9254	54.1224	14.1642	55.1934	17.2	36.9231	52.6667	89.3387	26.6129	76.0474	29.0971	41.234	5.625	23
14	101506031	101506052	hsa-miR-376c-5p	200.069	307.149	10.7268	1.50986	18.9926	56.9587	40.9671	100.32	61.6872	31.6438	49.8939	32.6306	29.111	52.9082	46.5269	29.962	58.1816	5.94242	5.95941	48.0796
18	33484798	33484820	hsa-miR-187-3p	32	44	7	13	2	20	36	59	13	31	14	25	17	24	16	108	24	40	6	1
X	139006355	139006377	hsa-miR-505-5p	24	14	2	2	15	7	11	10	1	4	1	10	8	16	2	9	11	10	6	3
19	46142307	46142329	hsa-miR-330-5p	29	17	5	2	6	14	15	16	5	6	6	6	18	9	13	17	12	11	6	3
17	46657226	46657248	hsa-miR-10a-3p	23	10	8	10	8	6	7	3	11	6	5	16	24	31	3	14	24	31	6	3
11	121970477	121970499	hsa-miR-125b-1-3p	114	77	7	15	9	26	7	26	4	8	17	32	21	30	11	35	30	15	6	4
5	32394498	32394521	hsa-miR-579-3p	27	25	1	3	3	5	7	13	8	23	13	16	18	23	11	35	18	32	6	6
15	42491828	42491850	hsa-miR-627-5p	33	16	3	5	10	12	13	8	4	8	10	5	17	34	16	48	24	44	6	11
16	15227933	15227956	hsa-miR-6511b-3p	27.5	24	2.5	3.5	1.5	9	4	7	3	6	4	5	8.5	9	2.5	13	11	26	6	11.5
16	15227933	15227956	hsa-miR-6511b-3p	27.5	24	2.5	3.5	1.5	9	4	7	3	6	4	5	8.5	9	2.5	13	11	26	6	11.5
17	27188566	27188586	hsa-miR-144-3p	6	9	2	2	11	7	5	2	6	6	3	19	24	18	4	9	4	19	6	13
17	11985283	11985305	hsa-miR-744-3p	35	41	5	6	15	10	10	11	7	11	4	5	5	13	6	21	4	12	7	2
X	133303412	133303434	hsa-miR-363-3p	12	7	2	3	3	14	4	8	5	7	3	4	34	53	16	9	4	18	7	6
1	176998510	176998531	hsa-miR-488-3p	69	66	32	8	15	14	36	16	14	47	13	32	34	32	27	29	18	35	7	6
14	101512264	101512286	hsa-miR-381-5p	194	118	11	5	27	26	32	43	14	37	20	23	25	37	20	34	35	35	7	14
18	56118320	56118342	hsa-miR-122-5p	9	8.5	5	11.5	15	17.5	6.5	15	9	6.5	10.5	10.5	23.5	17.5	23	23.5	6	20.5	7.5	5.5
18	56118319	56118341	hsa-miR-3591-3p	9	8.5	5	11.5	15	17.5	6.5	15	9	6.5	10.5	10.5	23.5	17.5	23	23.5	6	20.5	7.5	5.5
15	63116207	63116228	hsa-miR-190a-3p	41	24	1	6	11	7	16	12	4	16	3	16	20	18	3	14	5	16	8	1
X	49777900	49777921	hsa-miR-660-3p	29	20	14	13	7	14	5	10	6	14	2	7	8	16	2	8	5	15	8	2
X	133674594	133674616	hsa-miR-450a-5p	33	18.5	2	3.5	23	16	3.5	7	11.5	21	1	2	15.5	21.5	2	6	6.5	4.5	8	3
X	133674594	133674616	hsa-miR-450a-5p	33	18.5	2	3.5	23	16	3.5	7	11.5	21	1	2	15.5	21.5	2	6	6.5	4.5	8	3
12	62997527	62997549	hsa-let-7i-3p	48	74	3	6	27	16	19	26	7	12	11	8	8	17	9	10	6	26	8	4
6	119390227	119390249	hsa-miR-548b-3p	46	51	24	26	13	20	15	26	22	19	11	20	7	18	20	20	18	27	8	6
14	101377523	101377545	hsa-miR-370-3p	103	64	23	36	38	43	27	31	6	13	14	10	19	16	12	22	40	91	8	7
22	20073595	20073617	hsa-miR-1306-5p	33	40	2	5	7	12	13	10	4	12	10	11	8	15	9	31	20	34	8	8
14	101318746	101318769	hsa-miR-770-5p	74	55	1	6	10	17	15	21	3	12	3	3	17	9	11	28	12	21	8	10
1	198828198	198828220	hsa-miR-181a-3p	22.5038	21.2039	10.5556	13.9286	9	15.0769	10	11	5	14	2.07407	16.4571	18	21	2.07143	10.1429	10	22.386	8	10
14	101347406	101347428	hsa-miR-431-3p	262	234	14	20	36	51	34	53	21	31	54	13	33	50	27	62	43	101	8	16
20	33578211	33578232	hsa-miR-499a-5p	48.0796	29.0292	10.886	9.07163	8.16447	16.3289	10.886	29.9364	2.72149	20.8648	9.9788	16.3289	29.0292	59.8729	29.9364	21.7719	10.886	36.2865	8.16447	5.44298
13	102698324	102698346	hsa-miR-4705	70	37	7	14	16	13	14	16	3	15	9	9	2	9	9	15	4	19	9	3
14	101347363	101347384	hsa-miR-431-5p	59	55	7	6	14	25	7	9	18	19	3	7	5	4	7	14	10	16	9	5
9	127454797	127454819	hsa-miR-181a-2-3p	32	31	16	7	20	22	11	27	7	25	13	26	29	34	6	30	16	45	9	6
20	56470455	56470472	hsa-miR-4532	16	18	8	19	19	8	18	14	7	17	8	5	32	48	14	35	5	6	9	7
19	54291964	54291986	hsa-miR-373-5p	12	8	11	22	7	10	16	10	16	13	33	11	11	34	9	14	16	18	9	7
17	56408644	56408665	hsa-miR-142-5p	37	15	3	7	17	10	10	12	12	14	5	6	63	65	15	14	17	21	9	7
11	64658631	64658653	hsa-miR-192-3p	88	65	27	22	30	44	50	42	36	46	10	18	52	70	28	64	26	56	9	9
11	2155372	2155393	hsa-miR-483-3p	94	58	2	7	41	83	10	16	29	40	20	11	10	8	17	10	16	29	9	12
11	75046152	75046172	hsa-miR-326	69	46	13	7	35	43	19	28	30	44	33	26	51	52	29	34	42	3	9	18
14	101377488	101377510	hsa-miR-370-5p	55	48	4	2	13	16	12	19	1	6	9	16	10	24	11	8	9	20	10	1
7	129410246	129410267	hsa-miR-182-3p	129	103	1	7	24	28	22	18	11	27	18	14	29	43	17	52	29	36	10	9
X	49773051	49773074	hsa-miR-500a-5p	32	53	7.86332	10.7513	18	19	19	19	10	33	11	21	8	31	22	11	15	19	10	10
16	2183121	2183138	hsa-miR-4516	15	19	11	13	32	37	18	29	26	22	3	4	20	28	7	21	11	14	10	12
15	70371766	70371787	hsa-miR-629-5p	31.9155	31	5	11	27	17	21	33	9	31	8	19	69.9731	94	6	29	21	45	10	20
10	132760897	132760922	hsa-miR-378c	10.5433	19.3554	1.17579	7.21011	7.29823	2.30895	4.84571	9.72345	2.37927	13.1614	3.5098	5.85167	13.9894	19.2012	7.15579	19.1757	5.11666	11.8304	10.7572	4.69737
14	101492408	101492430	hsa-miR-758-3p	190	248	17	15	47	30	19	23	26	20	12	9	16	22	23	27	23	24	11	4
19	13947140	13947162	hsa-miR-24-2-5p	43.6565	32	10	10	11	24	8	15	6	10.3571	12	14	26.7123	45.5056	12	19	15.3	40.4211	11	6
15	55665152	55665173	hsa-miR-628-3p	88	70	9	9	10	25	15	22	13	19	13	13	27	34	21	50	22	54	11	8
15	55665189	55665211	hsa-miR-628-5p	79	63	10	10	28	31	23	20	8	12	4	10	19	37	7	20	7	60	11	8
X	133674261	133674283	hsa-miR-450b-5p	67	51	13	21	44	51	15	8	30	32	4	8	40	53	16	30	20	27	11	9
7	25989580	25989602	hsa-miR-148a-5p	155	107	1	9	22	39	54	79	76	167	16	32	151	237	102	217	37	72	11	10
14	101488446	101488468	hsa-miR-379-3p	86.6159	100.743	3	3	14.1867	28.5833	22.5238	20	11.5946	10	7	10.9677	20	29	22	19	18	36.7606	11	20
17	72744802	72744823	hsa-miR-3615	6	10	6	1	4	4	5	11	5	9	9	19	16	23	3	14	28	53	12	2
5	179442319	179442341	hsa-miR-340-3p	51	64	3	3	13	22	8	11	12	19	3	13	10	9	13	18	16	11	12	7
7	130562266	130562290	hsa-miR-29b-1-5p	67	56	25	33	15	23	16	22	9	22	5	25	22	28	21	38	19	37	12	9
14	101500105	101500127	hsa-miR-495-5p	208	125	17	10	35	28	36	29	14	18	9	27	40	26	28	42	18	52	12	12
11	118889702	118889719	hsa-miR-3656	21	29	17	44	28	26	32	26	12	30	16	21	41	31	20	24	13	35	12	18
11	10529824	10529844	hsa-miR-4485	4	9	4	6	122	40	15	15	19	11	15	10	102	29	24	13	15	24	12	27
15	63116170	63116192	hsa-miR-190a-5p	26	26	17	14	12	11	9	16	13	34	4	8	18	17	11	13	4	21	13	4
3	160122433	160122455	hsa-miR-15b-3p	40	29	6	7	15	9	17	16	5	21	12	18	15	39	13	19	31	56	13	7
X	133675430	133675453	hsa-miR-542-5p	30	17	8	16	24	32	3	7	9	35	5	2	13	28	8	11	9	14	13	10
7	126698202	126698224	hsa-miR-592	25	18	7	17	38	36	95	54	6	17	32	47	73	71	77	117	39	82	13	11
7	93113259	93113281	hsa-miR-489-3p	23	21	114	129	24	33	20	17	11	30	22	43	40	109	19	70	60	120	13	25
X	133304274	133304297	hsa-miR-106a-5p	20.5556	28.4604	2.01942	2.03409	4.08	17.5354	10.1351	19.4525	15.6338	34.3455	4.04301	2.0565	56.9849	59.0124	1.00813	10.6008	6.21762	17.5344	13.3223	3.125
X	133303880	133303903	hsa-miR-20b-5p	26	34	4	2	8	2	12	11	9	11	3	7	61	57	1	9	13	13	14	1
12	7073276	7073298	hsa-miR-141-5p	45	33	17	19	24	21	15	14	21	22	8	23	24	66	29	44	29	108	14	9
2	177465752	177465771	hsa-miR-1246	21	8	125	92	59	53	16	33	13	18	13	32	56	50	20	65	28	101	14	23
18	21901680	21901700	hsa-miR-320c	57.9491	55.7961	30.5639	20.9054	11.6534	14.0699	36.2972	27.0494	5.3451	13.5221	12.805	26.287	64.1664	40.2861	37.2514	54.981	12.4611	20.0809	14.5912	17.0525
18	21901680	21901700	hsa-miR-320c	57.9491	55.7961	30.5639	20.9054	11.6534	14.0699	36.2972	27.0494	5.3451	13.5221	12.805	26.287	64.1664	40.2861	37.2514	54.981	12.4611	20.0809	14.5912	17.0525
9	21512120	21512142	hsa-miR-31-3p	67	71	18	30	9	27	89	128	5	10	2	23	14	72	2	12	20	98	15	3
12	95702256	95702277	hsa-miR-331-3p	77	69	5	12	25	24	20	18	6	22	9	11	11	17	10	34	11	23	15	5
5	58999456	58999478	hsa-miR-582-3p	71.3495	56.1085	15	5	39	18	41.1744	22.1704	15.1392	28	19	16.2466	35	43	43	45	43.2646	67	15.1769	13.5156
9	28863634	28863656	hsa-miR-876-3p	162	95	27	16	29	17	16	32	11	12	19	11	16	22	32	36	16	32	16	11
1	209605511	209605533	hsa-miR-205-5p	118	33	34	20	13	33	626	964	83	47	18	35	82	402	19	5	56	57	16	15
7	130561545	130561567	hsa-miR-29a-5p	202	179	29	52	51	42	56	76	19	36	22	69	55	91	34	61	52	81	16	15
5	148808507	148808529	hsa-miR-143-5p	16	13	4	3	14	19	25	18	7	17	11	25	21	17	11	7	39	22	16	17
3	49057592	49057614	hsa-miR-425-3p	138	93	32	51	33	42	26	47	20	50	27	45	43	74	32	50	77	138	16	26
1	65524160	65524182	hsa-miR-101-5p	229	211	15	32	73	84	57	89	57	96	29	52	103	133	51	92	45	112	16	33
X	151127056	151127079	hsa-miR-224-3p	9	5	2	2	9	10	15	15	8	14	2	6	14	36	2	12	7	16	17	10
10	100155028	100155050	hsa-miR-1287-5p	74	65	1	5	36	26	10	24	29	45	28	20	46	57	46	81	53	64	17	12
11	2155411	2155433	hsa-miR-483-5p	43	32	39	31	25	38	22	15	11	15	29	58	19	12	10	24	14	37	17	13
17	56408606	56408629	hsa-miR-142-3p	74	55	2	9	25	36	32	33	18	30	13	18	42	49	46	30	10	16	17	16
1	1103258	1103280	hsa-miR-200a-5p	145	156	8	10	37	74	16	73	28	36	27	31	35	81	45	69	45	113	17	26
15	89155125	89155147	hsa-miR-3529-5p	68.0926	60.6794	7.5	4	34.5117	37.906	24.7034	16.0897	27	49.5	8.018	12.5494	58.5	100.5	55	31.051	29.9395	57.9309	17.4668	30.5
4	110409869	110409891	hsa-miR-576-5p	31	11	2	2	2	11	8	10	6	7	4	17	21	55	9	18	12	19	18	3
20	57392681	57392703	hsa-miR-296-3p	144	78	11	7	19	27	7	12	8	11	9	24	20	28	20	38	15	24	18	4
14	101521637	101521660	hsa-miR-668-3p	189	107	11	15	40	56	25	37	6	25	27	24	32	40	41	72	68	44	18	13
21	17911421	17911443	hsa-miR-99a-5p	2509.55	1272.74	316.045	391.312	268.754	398.654	309.138	971.598	419.585	1103.93	275	224.628	531.125	409.248	80	579.106	96.2632	141.9	18	33.8462
20	61162177	61162199	hsa-miR-133a-3p	62.5	50.5	20	14	26.5	21.5	29	29	21.3333	63.5	23.5	20	29.5	44.5	28	50	33.5	65.66	18.5	13
20	61162177	61162199	hsa-miR-133a-3p	62.5	50.5	20	14	26.5	21.5	29	29	21.3333	63.5	23.5	20	29.5	44.5	28	50	33.5	65.66	18.5	13
7	5535504	5535526	hsa-miR-589-5p	40	39	15	13	5	21	25	23	4	20	12	12	16	44	15	30	19	69	19	6
11	2017998	2018018	hsa-miR-675-3p	4	4	1	5	21	47	7	12	9	18	10	25	4	14	6	6	17	35	19	8
19	52196091	52196113	hsa-let-7e-3p	65	69	6	7	27	23	28	26	10	20	13	20	40	58	24	28	46	60	19	15
X	73506961	73506983	hsa-miR-545-3p	117	103	10	5	48	44	44	44	13	41	14	45	53	67	72	63	46	86	19	23
5	168195216	168195237	hsa-miR-218-5p	69	36.5	13.5	17	18.2085	36	9.10421	25	31.5	59	20	32.5	69	56.5	15	14.5606	19.5	44	19.5	14.5
5	168195216	168195237	hsa-miR-218-5p	69	36.5	13.5	17	18.2085	36	9.10421	25	31.5	59	20	32.5	69	56.5	15	14.5606	19.5	44	19.5	14.5
10	91352513	91352536	hsa-miR-107	540.009	337.313	105.986	45.8677	111.744	122.503	104.896	78.7202	55.7308	119.737	54.2982	67.4775	154.977	127.841	96.7841	113.442	77.2695	78.6735	19.741	32.5591
19	46178199	46178221	hsa-miR-642b-3p	105.06	117.119	32.5	30.7643	45.9643	47.8099	36.2629	53.4361	24.2321	44	9.62069	17.0893	46.4779	111.863	25.1125	45.4849	25.5652	40.678	19.8636	15.5
19	46178201	46178223	hsa-miR-642a-5p	105.06	117.119	32.5	30.7643	45.9643	47.8099	36.2629	53.4361	24.2321	44	9.62069	17.0893	46.4779	111.863	25.1125	87.2878	25.5652	40.678	19.8636	15.5
4	115577930	115577951	hsa-miR-577	116	97	12	9	27	33	47	39	19	32	6	28	28	53	40	98	23	65	20	10
22	22007605	22007626	hsa-miR-130b-5p	74	67	11	14	31	55	17	37	24	50	7	36	63	85	27	40	13	16	20	11
15	45725296	45725318	hsa-miR-147b	107	79	18	8	43	36	20	26	15	35	13	32	31	64	21	47	21	79	20	11
9	97847509	97847531	hsa-miR-23b-5p	215	148	45	49	45	54	34	49	14	26	34	27	52	64	52	77	48	99	20	12
14	101506571	101506593	hsa-miR-654-5p	344	271	22	27	46	78	49	72	22	35	25	32	68	86	54	99	49	114	20	14
14	101513706	101513728	hsa-miR-539-3p	124	139	5	4	24	35	20	40	10	16	16	26	14	29	14	24	19	44	20	17
7	99691400	99691422	hsa-miR-93-3p	161	166	41	63	33	64	50	87	23	40	37	27	46	79	42	66	31	109	20	19
14	101489712	101489734	hsa-miR-411-3p	226.447	222.257	9	15	61.8133	69.4167	20.4762	40	27.4054	20	9	23.0323	31	59	27	55	33	108.239	20	25
1	154166189	154166210	hsa-miR-190b	325	241	120	143	45	65	65	75	65	79	35	62	91	202	88	111	82	231	20	29
X	118780726	118780748	hsa-miR-766-3p	82	57	6	11	24	24	24	25	16	22	17	14	30	47	36	57	39	57	21	9
X	73507160	73507182	hsa-miR-374a-5p	91	115	19	22	42	75	29	33.0885	35	60.133	15	33	26	74.1305	35	42	36	45	21	17
X	49774380	49774402	hsa-miR-501-3p	92.6826	75.8434	28	27	39	34.2648	32.597	59	22	53	36	48	67.6875	116.746	38	113	54	113.091	21	22
17	57215148	57215171	hsa-miR-454-3p	96	105	13	35	52	58	22	42	45	59	14	38	44	63	11	32	37	31	21	29
6	72113257	72113279	hsa-miR-30a-3p	237.882	196.99	56.2759	90.2967	46.4516	122.712	90.0746	149.878	58.8358	129.807	25.8	83.0769	184.333	292.661	72.3871	183.953	81.9029	111.766	21.375	24
14	101526142	101526164	hsa-miR-154-3p	346	263	22	27	46	42	47	54	38	62	14	23	35	67	19	45	34	65	22	5
21	17911458	17911480	hsa-miR-99a-3p	286	210	61	52	31	21	41	54	30	72	32	29	34	55	41	44	47	98	22	19
5	148810262	148810284	hsa-miR-145-3p	17	13	4	8	21	26	31	29	21	14	14	30	66	70	9	17	44	49	22	29
20	61151558	61151580	hsa-miR-1	136.321	54.5	39	31.5	33	37.5	63.7075	31	24.5	57.3226	14	36.5	96.3198	93.5	31.5	88.9837	33.5	74	22.5	22
20	61151558	61151580	hsa-miR-1	136.321	54.5	39	31.5	33	37.5	63.7075	31	24.5	57.3226	14	36.5	96.3198	93.5	31.5	88.9837	33.5	74	22.5	22
5	148441936	148441958	hsa-miR-584-5p	20	17	1	1	9	24	6	7	2	13	8	18	37	32	23	20	17	41	23	10
X	63005935	63005956	hsa-miR-1468-5p	174	143	2	3	24	36	54	52	20	37	33	29	39	64	39	96	64	117	23	17
9	28863673	28863695	hsa-miR-876-5p	262	256	44	57	80	56	49	85	33	66	31	35	45	51	27	67	26	37	23	18
21	17962610	17962632	hsa-miR-125b-2-3p	169	153	41	54	17	21	22	58	10	25	17	18	35	58	17	61	34	93	23	22
X	53584157	53584179	hsa-let-7f-2-3p	273	234	35	35	64	63	108	108	66	97	39	38	62	83	74	86	63	134	23	25
14	65937871	65937893	hsa-miR-625-3p	245.858	162.635	30	32.0279	35.9414	80.6784	23.9889	59.7663	63.2145	89.2784	27.2086	61.6615	112.156	188.709	73.8911	121.89	48.2423	123.686	23.4775	2.04241
X	151128150	151128172	hsa-miR-452-5p	22	18	8	11	20	29	21	40	18	27	6	31	63	92	4	21	36	88	24	10
22	22007314	22007337	hsa-miR-301b	126	76	7	3	35	44	38	54	12	35	16	21	31	101	40	52	30	81	24	15
14	100576010	100576031	hsa-miR-342-5p	214	118	35	34	62	53	31	33	21	36	36	33	45	54	34	49	24	62	24	17
19	13985577	13985599	hsa-miR-181c-3p	111.496	82.7961	8.44444	16.0714	43	54.9231	34	45	18	44	25.9259	19.5429	22	56	26.9286	60.8571	33	93.614	24	20
8	41518004	41518025	hsa-miR-486-3p	188.189	122.168	19.9576	25.6414	29.3086	62.1407	19.7473	55.0212	6.35014	19.9576	22.2007	40.3688	23.5278	88.9999	12.387	60.785	73.4029	145.46	24.4934	20.4112
8	41518004	41518025	hsa-miR-486-3p	188.189	122.168	19.9576	25.6414	29.3086	62.1407	19.7473	55.0212	6.35014	19.9576	22.2007	40.3688	23.5278	88.9999	12.387	60.785	73.4029	145.46	24.4934	20.4112
X	45605649	45605671	hsa-miR-221-5p	210	116	20	18	92	69	56	72	37	66	26	39	71	105	52	74	45	25	25	16
X	49768123	49768144	hsa-miR-188-5p	75	75	37	28	37	26	24	47	19	54	29	23	27	63	31	32	20	83	25	16
9	96938691	96938713	hsa-let-7f-1-3p	174	189	17	18	47	45	52	42	47	96	30	40	56	86	47	76	66	125	25	17
9	131007062	131007085	hsa-miR-199b-5p	66	39	32	27	18	47	37	47	86	163	16	21	74	148	30	47	49	94	25	18
14	101491957	101491978	hsa-miR-1197	226	195	23	42	32	32	21	47	13	34	32	38	33	37	37	68	46	60	25	20
22	42296993	42297015	hsa-miR-33a-3p	197	122	43	52	55	54	54	52	26	66	22	34	66	73	38	59	46	94	25	27
7	129414768	129414790	hsa-miR-183-3p	126	101	13	7	31	32	19	24	18	15	10	17	26	50	21	46	39	98	26	10
3	183959257	183959278	hsa-miR-1224-3p	373	274	5	7	93	93	40	39	24	59	34	17	47	47	40	72	39	83	27	20
14	101510549	101510570	hsa-miR-1185-5p	350	299	10	7	73.5	106	62.5	66	18.5	34.5	15	26.5	24.5	34	33	41	24.5	58	27.5	19
14	101510549	101510570	hsa-miR-1185-5p	350	299	10	7	73.5	106	62.5	66	18.5	34.5	15	26.5	24.5	34	33	41	24.5	58	27.5	19
7	1062591	1062614	hsa-miR-339-3p	133	107	26	26	36	34	31	34	15	46	26	22	56	56	54	59	44	88	28	20
1	220373928	220373952	hsa-miR-664a-5p	217	130	61	62	37	44	32	53	24	30	28	43	61	54	31	77	36	67	30	19
14	101349338	101349360	hsa-miR-127-5p	642	629	56	56	81	93	60	87	43	68	36	44	52	94	36	92	69	88	30	20
X	108297774	108297792	hsa-miR-6087	13	28	10	30	43	30	37	37	25	37	5	13	77	115	18	51	9	38	31	17
3	160122585	160122607	hsa-miR-16-2-3p	74	72	33	38	39	57	38	54	25	61	27	33	65	109	29	51	31	149	31	23
12	95702221	95702243	hsa-miR-331-5p	160	117	67	53	27	52	50	66	24	67	24	41	65	88	49	100	55	144	31	27
7	157367041	157367063	hsa-miR-153-3p	371.5	284.5	68.5	59.5	150	122	112.5	108	74	85.5	62	95	124.5	235	118	193.5	80.5	183.5	31	40.5
7	157367041	157367063	hsa-miR-153-3p	371.5	284.5	68.5	59.5	150	122	112.5	108	74	85.5	62	95	124.5	235	118	193.5	80.5	183.5	31	40.5
16	69967006	69967028	hsa-miR-140-5p	196	132	11	22	73	78	56	80	27	45	22	39	64	87	32	58	38	102	32	27
14	101532298	101532319	hsa-miR-410-3p	425	369	7	5	94	148	51	116	23	51	48	83	87	145	127	219	104	277	32	31
16	67236230	67236252	hsa-miR-328-3p	340	391	72	64	112	96	83	53	51	52	58	68	132	143	124	166	95	241	32	42
14	101528393	101528415	hsa-miR-377-5p	583	407	9	5	84	86	44	72	41	27	40	53	71	87	65	113	68	157	33	16
14	101515049	101515071	hsa-miR-544a	671	466	86	118	121	78	129	125	45	98	57	54	42	48	60	104	63	102	33	19
14	101528431	101528453	hsa-miR-377-3p	204	151	12	12	81	88	39	69	18	34	25	52	68	189	64	84	59	111	33	21
15	79502182	79502204	hsa-miR-184	289	238	76	63	91	115	63	62	51	52	21	34	54	74	66	119	56	102	33	23
14	101490137	101490159	hsa-miR-299-5p	321	221	5	16	87	79	59	85	22	50	20	22	56	110	29	58	37	107	33	24
17	1953259	1953281	hsa-miR-132-5p	658	595	40	40	171	197	65	112	76	122	85	61	60	71	62	101	69	138	33	24
17	79099686	79099709	hsa-miR-3065-5p	389.975	346.058	47.4046	52.4903	131.196	219.98	152.127	239.354	84.843	198.981	38.047	49.9477	138.759	181.373	90.3346	179.367	97.0821	209.697	33.5711	27.0604
X	49767810	49767832	hsa-miR-532-3p	132	104	30	41	52	57	29	68	41	112	49	44	78	121	37	58	56	89	34	18
14	101335453	101335475	hsa-miR-493-3p	143	176	24	20	36	56	39	41	15	21	21	13	51	73	34	83	38	146	35	11
14	101506417	101506438	hsa-miR-376a-2-5p	270.28	279.178	12	27	72	63.1031	64	121	21	51	36.1475	38	78	131	54	95	71	143	35	17
X	109298577	109298602	hsa-miR-652-5p	158	192	41	50	58	46	79	66	23	55	24	30	46	56	50	36	27	48	35	30
19	52196559	52196581	hsa-miR-125a-3p	128	90	53	73	33	44	29	51	12	32	30	48	57	88	48	70	53	100	35	31
12	110271155	110271172	hsa-miR-4497	46	30	39	29	74	63	61	68	38	34	30	32	62	69	20	61	26	32	35	39
14	101488408	101488429	hsa-miR-379-5p	492	382	21	12	134	133	104	136	40	53	29	66	107	174	93	118	115	179	35	42
14	101490169	101490191	hsa-miR-299-3p	331	269	46	35	57	70	103	89	52	101	48	41	86	137	87	117	91	152	36	28
X	73438227	73438250	hsa-miR-421	245	167	44	41	59	70	70	66	23	50	30	79	66	103	63	157	92	188	36	55
19	52195909	52195931	hsa-miR-99b-3p	270	220	42	36	75	99	65	98	26	58	37	71	90	120	60	134	75	153	37	18
10	115933910	115933932	hsa-miR-2110	318	146	77	94	47	53	28	53	30	41	27	58	80	162	64	119	33	140	39	17
19	46142267	46142290	hsa-miR-330-3p	223	142	27	29	56	58	52	103	12	41	16	36	44	61	59	96	57	145	39	22
X	49767773	49767795	hsa-miR-532-5p	171	115	78	81	44	68	65	74	38	105	32	82	109	145	70	100	80	124	39	24
22	22007643	22007665	hsa-miR-130b-3p	281	198	52	67	83	173	129	212	140	273	44	97	424	1206	259	498	62	294	39	29
14	101493488	101493510	hsa-miR-329-3p	427	307	21	34	96.5	121.5	97.5	103.5	33	68	53	62.1873	104.5	149.5	108.5	158.5	124	248	39.5	27
14	101493488	101493510	hsa-miR-329-3p	427	307	21	34	96.5	121.5	97.5	103.5	33	68	53	62.1873	104.5	149.5	108.5	158.5	124	248	39.5	27
17	29887069	29887091	hsa-miR-193a-3p	106	75	17	27	52	94	45	85	31	79	26	68	96	144	24	66	57	134	40	28
X	133680401	133680424	hsa-miR-503-5p	103	109	62	32	94	156	38	45	57	100	25	59	152	289	12	64	72	96	42	37
X	151127103	151127124	hsa-miR-224-5p	14	13	12	22	24	37	24	46	10	17	8	11	64	134	6	18	19	110	43	13
14	101340852	101340873	hsa-miR-337-5p	365	268	29	45	110	108	137	179	38	42	118	138	166	218	113	229	212	336	44	45
1	9211752	9211774	hsa-miR-34a-3p	180	152	45	57	61	95	114	235	36	89	20	51	141	281	52	134	74	165	44	50
7	99691625	99691647	hsa-miR-106b-3p	137	153	69	68	44	68	47	74	24	64	34	43	56	106	40	111	69	164	46	27
13	92002909	92002931	hsa-miR-17-3p	376	324	105	173	109	140	107	157	113	198	62	106	178	287	123	259	145	285	48	54
14	101335412	101335434	hsa-miR-493-5p	463	407	54	41	96	121	74	102	35	64	37	58	93	132	87	150	71	204	49	23
11	43581264	43581285	hsa-miR-670-3p	462	400	32	40	156	117	99	118	53	117	34	60	45	35	62	81	91	149	49	39
17	28444146	28444170	hsa-miR-3184-5p	122.427	128.098	60.6119	81.6928	44.0939	64.038	41.6349	118.179	41.5563	52.2939	54.1882	24.2194	64.9039	140.089	61.0063	104.801	96.3493	105.076	49.1743	32.8872
14	101498370	101498392	hsa-miR-543	472	427	32	30	86	98	92	147	39	98	29	60	134	176	72	152	72	223	50	34
2	241395432	241395455	hsa-miR-149-5p	502	419	23	26	83	138	95	131	49	86	49	71	63	94	74	149	118	220	50	39
9	96938295	96938316	hsa-let-7a-3p	328.869	322.382	31	29.5	83.5	98.5	126.5	100	91.5	130.5	56	81	100.5	149	107	115.5	90.5268	263.5	50	43
9	96938295	96938316	hsa-let-7a-3p	328.869	322.382	31	29.5	83.5	98.5	126.5	100	91.5	130.5	56	81	100.5	149	107	115.5	90.5268	263.5	50	43
1	205417489	205417512	hsa-miR-135b-5p	52	48	8	25	21	53	22	22	5	28	2	17	14	24	5	14	3	30	52	5
14	104583806	104583828	hsa-miR-203a	215	84	18.5	20.5	32.5	42.7674	57.5	115.5	42.5	21	29.5	87.5	36	126	17.5	52	37	121.5	53	36.5
14	104583805	104583827	hsa-miR-203b-5p	215	84	18.5	20.5	32.5	84.2326	57.5	115.5	42.5	21	29.5	87.5	36	126	17.5	52	37	121.5	53	36.5
15	89155127	89155149	hsa-miR-7-2-3p	318.909	329.321	7.5	4	106.488	111.094	92.2965	142.91	27	49.5	38.982	46.4506	58.5	100.5	55	128.949	100.061	168.069	53.5332	30.5
9	21512157	21512178	hsa-miR-31-5p	102	146	49	82	43	96	127	337	13	43	19	49	64	133	9	11	31	162	54	23
3	160122395	160122417	hsa-miR-15b-5p	2304	1047	267	189	457	537	669	1201	430	798	245	380	1067	697	316	850	319	235	54	164
19	13985539	13985561	hsa-miR-181c-5p	393	311	26	22	219	201	108	177	79	132	119	140	142	309	92	196	152	290	55	58
14	101506796	101506818	hsa-miR-376b-5p	347.932	493.852	22.2732	24.4901	90.0075	82.0414	93.0329	52.6803	6.31287	58.3563	5.10603	74.3694	72.889	113.092	62.473	88.0379	46.8184	137.057	55.0406	4.92034
1	207975210	207975232	hsa-miR-29c-3p	3391.03	3088.46	306.772	708.887	624.464	701.611	971.606	3282.46	1051.68	2066.28	658.39	445.953	2891.19	1458.45	784.116	1919.95	596.872	443.84	55.7886	153.719
2	56216155	56216177	hsa-miR-216a-5p	51	56	125	213	89	364	130	190	416	1119	47	151	247	522	374	617	40	54	59	28
9	111808552	111808574	hsa-miR-32-5p	361	302	73	58	153	224	190	231	103	190	60	167	261	418	168	323	183	489	59	66
X	49773613	49773635	hsa-miR-362-3p	168	185	26	34	68	96	117	109	76	124	69	83	92	203	88	75	85	171	59	67
17	57918672	57918693	hsa-miR-21-3p	46	46	25	49	51	103	42	71	26	53	28	81	61	185	53	76	84	223	60	20
19	10928145	10928168	hsa-miR-199a-5p	52.2472	44.3983	53.5332	52.9541	22.6381	28.4358	65	115.647	61.7541	223.868	31.5	69.7495	93.6899	239.761	38	88.4567	156.848	156	60.9223	41.5
19	10928145	10928168	hsa-miR-199a-5p	52.2472	44.3983	53.5332	52.9541	22.6381	28.4358	65	115.647	61.7541	223.868	31.5	69.7495	93.6899	239.761	38	88.4567	156.848	156	60.9223	41.5
7	150935535	150935558	hsa-miR-671-5p	416	359	19	32	132	125	69	88	36	71	73	72	78	101	81	129	79	154	62	44
X	53583202	53583224	hsa-miR-98-3p	323	328	38	32	85	114	123	95	77	74	58	105	68	100	106	135	136	290	63	49
7	1062626	1062649	hsa-miR-339-5p	266	182	59	85	83	109	66	70	67	153	43	55	78	114	60	74	66	88	63	52
17	46114540	46114561	hsa-miR-152-3p	520	434	86	121	108	167	159	330	100	230	63	136	268	598	175	353	168	419	65	26
21	37093030	37093053	hsa-miR-802	246	246	43	69	56	130	161	265	236	500	17	108	468	1167	377	784	89	441	66	24
8	10892731	10892753	hsa-miR-598-3p	902	696	207	186	161	195	306	377	92	124	122	139	234	295	128	297	192	281	66	123
14	101522606	101522628	hsa-miR-323b-3p	498.47	602.521	14.0485	19.1453	141.961	132.15	88.2774	127.459	52.3672	86.0853	58.1452	88.7936	53	89.0768	105.267	176.518	51.0862	119.244	66.2183	43.0692
X	49773090	49773112	hsa-miR-500a-3p	100.23	88.076	17.2496	29	46.8965	91.6121	65.3969	91.4667	50.9091	87.7838	50.714	85.3428	125.545	272.58	126.391	143.113	102	234.662	66.5624	44.1667
21	26946295	26946318	hsa-miR-155-5p	24	47	2	27	16	65	7	16	9	27	6	57	31	95	7	57	8	59	70	5
19	46522219	46522241	hsa-miR-769-5p	661	700	95	118	159	181	141	182	72	152	91	92	165	243	139	225	155	304	71	76
X	139006319	139006341	hsa-miR-505-3p	115	169	43	47	66	113	60	85	67	120	41	94	138	251	56	93	108	321	72	41
17	17717211	17717231	hsa-miR-33b-5p	623	608	128	194	153	177	276	309	94	155	121	92	110	140	212	264	205	244	72	64
14	101526965	101526987	hsa-miR-496	615	534	35	35	127	169	139	149	38	105	81	85	144	153	96	210	129	260	72	69
19	50004089	50004111	hsa-miR-150-5p	383	357	38	15	57	139	72	77	82	128	26	81	351	381	48	67	127	87	73	50
15	89151352	89151373	hsa-miR-1179	953	597	86	138	200	192	144	215	118	215	87	91	153	203	170	311	104	373	73	53
14	101489677	101489698	hsa-miR-411-5p	849	726	34	21	201	251	242	267	122	201	57	99	238	397	175	275	174	426	73	77
5	58999492	58999515	hsa-miR-582-5p	565.65	481.891	61	61	132	142	203.826	248.83	97.8608	197	93	120.753	157	293	145	212	125.735	206	73.8231	95.4844
9	116971729	116971751	hsa-miR-455-5p	219	238	35	51	110	86	142	145	65	119	38	71	111	195	72	115	80	107	74	52
17	27188421	27188443	hsa-miR-451a	45	72	16	18	79	56	10	36	25	61	60	51	258	178	66	161	679	181	75	225
7	129414579	129414602	hsa-miR-96-5p	1128	852	106	130	332	263	146	235	122	281	105	128	168	299	149	231	156	341	76	41
10	105154058	105154080	hsa-miR-1307-3p	257	239	86	104	88	117	64	108	47	61	73	71	88	88	59	136	108	174	77	60
14	101506834	101506856	hsa-miR-376b-3p	1237.19	1125.16	141.44	133	181.024	244.702	289.089	313.209	99.4355	200.554	91	159.438	240.123	469.634	170.908	358.356	229.809	510.989	78.9171	74.5248
14	101491393	101491415	hsa-miR-380-3p	1298.94	1049	101	70	159	183	200	225	83	97	51	76	215	206	152	262	155	329	79	69
14	101520689	101520710	hsa-miR-382-3p	1057	656	79	84	176	173	103	185	72	114	68	130	160	188	110	212	146	349	80	62
14	101518795	101518817	hsa-miR-487a-5p	899	672	13	5	118	208	56	109	48	125	60	101	125	125	111	132	134	338	81	65
14	100774213	100774235	hsa-miR-345-5p	353	323	19	39	109	134	65	92	37	70	91	100	123	189	134	225	195	355	83	61
11	79113121	79113144	hsa-miR-708-5p	893	685	79	75	362	243	333	289	263	437	80	120	267	335	171	228	115	269	83	95
7	127847973	127847995	hsa-miR-129-1-3p	1354.03	694.839	107.195	86.6011	114.685	201.285	226.537	334.415	68.0218	171.743	131.238	160.272	194.434	266.131	167.097	234.838	176.508	229.601	83.7218	86.4531
14	101521801	101521823	hsa-miR-485-3p	646	936	20	15	91	209	89	151	56	137	47	80	174	327	171	319	130	319	84	72
14	101515947	101515969	hsa-miR-655-3p	984	816	140	171	222	355	338	259	116	170	111	207.625	293	544	197	386	228	224	85	112
14	101507162	101507183	hsa-miR-376a-3p	731.067	515.92	26.2802	20	126.988	167.149	131.994	188.896	84.7822	150.723	60.0285	97.7812	191.485	269.24	98.0459	260.882	124.595	440.506	85.5414	57.7376
14	101507162	101507183	hsa-miR-376a-3p	731.067	515.92	26.2802	20	126.988	167.149	131.994	188.896	84.7822	150.723	60.0285	97.7812	191.485	269.24	98.0459	260.882	124.595	440.506	85.5414	57.7376
9	73424909	73424930	hsa-miR-204-3p	849	543	367	461	178	198	141	261	42	89	124	155	182	243	158	305	184	465	86	33
14	101514286	101514307	hsa-miR-889-3p	591	556	99	68	199	243	181	182	56	100	65	93	155	234	167	233	155	409	86	50
14	101521764	101521786	hsa-miR-485-5p	1441	828	113	102	203	204	138	193	58	66	90	105	178	194	112	214	116	361	89	59
2	25551520	25551544	hsa-miR-1301-3p	919	669	103	71	225	238	206	275	110	167	103	144	187	252	168	330	176	338	90	64
3	188406622	188406644	hsa-miR-28-3p	258	214	23	38	90	161	143	225	70	162	53	104	214	506	103	260	99	395	92	45
7	73605583	73605604	hsa-miR-590-3p	659	430	127	114	194	250	244	170	122	222	101	169	298	356	188	345	187	456	94	103
7	99691194	99691216	hsa-miR-25-3p	562	426	20	23	118	166	118	185	82	180	73	163	196	507	151	241	161	433	98	66
17	79099726	79099749	hsa-miR-3065-3p	897.491	558	105.676	74.7859	192	253.923	236.485	333	106	223	113.158	125	227.495	345.472	180.98	338.363	196	531.873	99	74.9369
14	101340890	101340912	hsa-miR-337-3p	604	610	20	10	173	185	179	226	59	106	108	137	174	188	160	170	162	329	101	60
X	65238779	65238801	hsa-miR-223-3p	1177	819	40	14	139	122	176	129	186	221	137	146	830	950	357	420	258	306	103	132
14	101506606	101506628	hsa-miR-654-3p	1307	1155	85	106	186	190	292	401	100	152	135	85	279	321	209	339	216	457	106	145
1	1102504	1102526	hsa-miR-200b-5p	630	442	93	64	167	198	126	217	59	120	73	96	208	372	113	238	141	436	108	67
6	30552109	30552129	hsa-miR-877-5p	534	392	208	175	151	193	113	150	51	62	84	148	121	190	129	290	122	382	108	85
14	101531683	101531705	hsa-miR-409-3p	4308	3709	164	138	697	798	439	657	244	442	237	283	561	695	567	928	530	1251	113	67
9	86584686	86584708	hsa-miR-7-1-3p	624	529	37	33	110	178	158	235	97	144	103	137	222	419	164	244	158	399	117	86
X	133303574	133303596	hsa-miR-92a-3p	114.46	113.951	60.5	28.8446	31.4994	72.2921	78.8756	140.181	76.2955	179.096	31.1954	152.223	270.116	356.646	117.721	237.943	214.698	249.426	120.161	80.2165
X	133303574	133303596	hsa-miR-92a-3p	114.46	113.951	60.5	28.8446	31.4994	72.2921	78.8756	140.181	76.2955	179.096	31.1954	152.223	270.116	356.646	117.721	237.943	214.698	249.426	120.161	80.2165
14	101531943	101531965	hsa-miR-369-5p	1278	876	49	56	228	276	285	285	72	124	74	112	233	284	208	335	215	285	122	95
1	207975837	207975859	hsa-miR-29b-2-5p	1080	754	49	69	207	225	141	179	55	146	88	138	184	270	170	282	157	335	123	86
9	127456004	127456027	hsa-miR-181b-5p	180	181.19	104.627	72.7411	210.688	230.372	89.8177	118.574	87.6469	186.064	96.1528	165.812	182.169	382.695	64.8142	71.9224	145.482	342.201	124.578	35.5
9	127456004	127456027	hsa-miR-181b-5p	180	181.19	104.627	72.7411	210.688	230.372	89.8177	118.574	87.6469	186.064	96.1528	165.812	182.169	382.695	64.8142	71.9224	145.482	342.201	124.578	35.5
3	183959193	183959212	hsa-miR-1224-5p	1793	1126	272	227	352	443	199	230	107	139	221	251	341	526	338	715	232	624	125	137
1	220373891	220373914	hsa-miR-664a-3p	1156	1002	85	85	285	307	200	242	174	330	148	183	301	345	189	294	270	510	127	101
X	85158646	85158669	hsa-miR-361-3p	734	498	66	52	225	276	150	209	138	219	123	168	224	348	154	265	223	422	140	71
11	568112	568134	hsa-miR-210-3p	630	471	197	244	374	364	238	373	63	142	239	222	203	255	195	304	555	1400	141	97
17	1617246	1617268	hsa-miR-22-5p	718	661	228	262	222	238	164	235	96	176	132	226	308	481	203	403	302	418	141	102
2	56227899	56227921	hsa-miR-216b-5p	451	252	432	580	404	831	403	785	2216	4656	75	252	761	1028	1058	1856	96	155	142	50
X	73438422	73438444	hsa-miR-374b-5p	544.988	530.483	73.5	78.5	215	367	170.5	170.456	94	195.931	69.5	163.493	177.497	246.928	133.5	195.99	174.494	499.999	143	83.4911
X	73438422	73438444	hsa-miR-374c-3p	544.988	530.483	73.5	78.5	215	367	170.5	170.456	94	195.931	69.5	163.493	177.497	246.928	133.5	195.99	174.494	499.999	143	83.4911
17	1953584	1953605	hsa-miR-212-3p	1465	998	75	61	349	451	286	445	155	354	272	234	270	352	218	489	291	332	144	220
8	141742686	141742707	hsa-miR-151a-3p	483	485	36	34	143	254	165	215	72	152	118	151	209	461	138	342	190	439	147	89
14	101348286	101348308	hsa-miR-433-3p	2250	1418	61	30	311	357	236	353	115	178	204	151	257	280	188	400	308	528	148	94
17	7126661	7126684	hsa-miR-324-5p	988	872	184	191	405	390	223	348	142	390	180	205	240	466	270	570	313	780	150	125
14	101533103	101533124	hsa-miR-656-3p	2378	1361	30	42	457	373	270	258	209	279	173	301	465	496	201	409	304	892	150	133
3	188406582	188406604	hsa-miR-28-5p	741	504	111	105	274	266	216	299	110	146	69	183	332	494	164	314	123	297	156	92
3	49057632	49057655	hsa-miR-425-5p	803	530	31	51	374	368	133	248	100	142	171	236	349	494	197	413	222	685	157	73
16	69967045	69967066	hsa-miR-140-3p	437	412	61	84	251	302	152	267	155	281	115	262	668	1010	274	451	444	765	159	145
22	46509625	46509647	hsa-let-7b-3p	1090.54	1041.36	35.1186	34.0389	216.574	315.636	310.796	306.428	167.303	305.321	164.731	251.585	495.833	809.734	365.379	600.987	451.098	1035.86	160.153	116.17
2	177053571	177053590	hsa-miR-7704	472	422	127	177	504	523	556	694	325	509	124	140	1151	965	502	811	185	232	161	146
14	101521031	101521053	hsa-miR-134-5p	1459	1249	152	166	361	434	260	347	185	302	288	396	713	801	451	861	692	1416	161	171
13	92003010	92003033	hsa-miR-18a-5p	258.656	264.869	37.9737	59	202.99	366.876	134.985	254.93	115.826	225.965	100.919	263.97	290.738	401.841	131.97	322.994	161	443.836	162.982	122.967
7	127847929	127847950	hsa-miR-129-5p	1671.5	1269	267	267.5	387.5	414.5	356.5	484.5	125.5	173.5	249.5	273	258	350.5	291	534.5	772.5	1678	163.5	129
7	127847929	127847950	hsa-miR-129-5p	1671.5	1269	267	267.5	387.5	414.5	356.5	484.5	125.5	173.5	249.5	273	258	350.5	291	534.5	772.5	1678	163.5	129
9	28888923	28888944	hsa-miR-873-5p	1247	1273	322	439	316	447	293	321	158	346	201	205	406	573	362	532	339	810	168	132
1	98511647	98511670	hsa-miR-137	2770	1873	559	505	158	166	661	472	419	793	244	282	690	543	90	229	99	172	169	154
16	14397874	14397896	hsa-miR-193b-3p	389	242	23	79	147	321	190	428	194	548	99	226	530	979	329	751	312	656	177	60
10	104196277	104196299	hsa-miR-146b-5p	330.563	390.311	35	46.2018	197	227.629	130	166	143.443	239.462	63.2143	169.58	310.91	687.854	159.34	299.508	190	553.525	185	88.5415
22	42296953	42296974	hsa-miR-33a-5p	1468	1569	376	483	390	506	570	580	275	470	229	306	429	645	360	666	364	648	189	174
10	105154098	105154119	hsa-miR-1307-5p	1197	985	508	830	288	271	315	317	168	314	231	230	292	319	255	472	369	676	195	126
X	85158686	85158708	hsa-miR-361-5p	3717	2476	160	144	740	1215	1006	1402	404	893	532	698	1379	1424	784	2011	802	600	198	313
7	130562226	130562249	hsa-miR-29b-3p	12468.6	14003.5	939.468	1430.85	3185	2041.9	2122.95	5575.53	1876.08	3013.58	929.572	987.111	2302.38	2068.39	1091.91	2074.69	674.683	1527.86	199.106	494.27
7	130562226	130562249	hsa-miR-29b-3p	12468.6	14003.5	939.468	1430.85	3185	2041.9	2122.95	5575.53	1876.08	3013.58	929.572	987.111	2302.38	2068.39	1091.91	2074.69	674.683	1527.86	199.106	494.27
1	155165028	155165050	hsa-miR-92b-3p	1449	823	50	58	480	499	252	302	186	319	323	339	402	418	306	562	414	626	201	145
1	110141562	110141584	hsa-miR-197-3p	816	643	72	63	211	241	140	162	99	211	173	170	424	445	263	330	359	1250	201	145
9	127454759	127454782	hsa-miR-181a-5p	707.5	662	149.5	142.5	351.313	472.5	226.5	436.5	234	463	140	309	448.5	896.5	110.5	195.5	246.5	668	205	128.5
9	127454759	127454782	hsa-miR-181a-5p	707.5	662	149.5	142.5	351.313	472.5	226.5	436.5	234	463	140	309	448.5	896.5	110.5	195.5	246.5	668	205	128.5
17	6921298	6921319	hsa-miR-497-5p	669	546	137	185	278	337	382	608	281	548	171	266	992	1844	650	1292	336	755	207	118
7	73605543	73605565	hsa-miR-590-5p	1350	841	336	558	446	425	405	536	369	712	212	443	779	1173	437	896	483	1280	208	216
17	57228510	57228533	hsa-miR-301a-3p	1179	1037	76	112	430	465	334	394	187	347	184	245	271	484	329	567	354	742	210	186
7	129410287	129410311	hsa-miR-182-5p	1447	1111	184	212	269	368	277	455	146	280	130	212	365	463	329	536	346	800	211	162
14	101513666	101513688	hsa-miR-539-5p	2758	1910	145	138	422	567	267	345	193	354	187	251	356	529	292	366	362	858	212	152
9	96941177	96941199	hsa-let-7d-3p	1181	951	37	33	348	511	391	375	218	308	275	381	533	763	398	619	672	1463	214	191
14	101351087	101351109	hsa-miR-136-3p	2535	2066	144	157	554	687	667	745	293	436	298	352	579	824	447	749	627	1092	217	203
11	64658876	64658898	hsa-miR-194-5p	837.087	849.242	75.3778	95.8906	562.248	846.419	394.96	560.865	175.851	448.402	71.5494	259.552	376.251	1022.14	396.601	521.141	252.773	797.777	217.286	152.039
11	64658876	64658898	hsa-miR-194-5p	837.087	849.242	75.3778	95.8906	562.248	846.419	394.96	560.865	175.851	448.402	71.5494	259.552	376.251	1022.14	396.601	521.141	252.773	797.777	217.286	152.039
14	100576052	100576075	hsa-miR-342-3p	3012	2823	178	227	560	1539	966	1532	462	939	667	847	1338	1611	847	1881	1129	721	219	273
19	10928105	10928127	hsa-miR-199a-3p	371.335	385.336	145.667	134	157.333	265.332	175.666	247.332	276.332	469.276	166.666	298.104	700.995	1220	231.332	337.334	597.001	1243.14	223.688	173.666
19	10928105	10928127	hsa-miR-199a-3p	371.335	385.336	145.667	134	157.333	265.332	175.666	247.332	276.332	469.276	166.666	298.104	700.995	1220	231.332	337.334	597.001	1243.14	223.688	173.666
9	131007024	131007046	hsa-miR-199b-3p	371.335	385.336	145.667	134	157.333	265.332	175.666	247.332	276.332	469.276	166.666	298.104	700.995	1220	231.332	337.334	597.001	1243.14	223.688	173.666
14	101507125	101507147	hsa-miR-376a-5p	2752.72	2990.82	102	114	475	574.897	609	655	176	316	218.852	277	376	649	369	545	333	661	224	225
1	172107956	172107978	hsa-miR-214-3p	521	480.501	75	89	233	270.879	237	323	457.901	578	138	274	991.362	1354.45	306.477	508.624	567	703	225.692	196
17	7126627	7126647	hsa-miR-324-3p	1484	1182	279	349	490	537	434	516	158	327	305	294	436	536	367	649	505	690	226	132
17	19247826	19247848	hsa-miR-1180-3p	1958	1657	687	672	436	581	459	456	227	538	351	335	371	438	482	843	463	922	227	179
13	92002872	92002895	hsa-miR-17-5p	534.444	603.768	101.981	176.966	301.92	637.465	289.865	548.765	206.366	450.655	89.957	361.944	573.015	964.219	246.992	536.399	193.782	573.072	234.678	121.875
2	56210155	56210178	hsa-miR-217	461	377	551	1035	814	1521	608	1144	4627	7872	184	617	1326	2890	2598	5095	170	543	235	96
14	101500141	101500163	hsa-miR-495-3p	2660	2280	189	173	465	573	411	790	246	388	152	297	638	824	381	906	354	815	236	202
14	101512305	101512327	hsa-miR-381-3p	2913	2706	157	190	538	743	814	1043	443	707	257	351	720	1267	482	741	591	1454	250	182
7	130561507	130561529	hsa-miR-29a-3p	23185.7	18605.6	4292.83	5261.59	4138	8806.64	7274.78	8911.25	4666	7678.73	5109	5868	10561.8	14494	6751.87	12785	8404	6601.64	250	2002
7	129414807	129414829	hsa-miR-183-5p	2430	1678	163	142	379	532	488	541	183	329	199	317	364	572	310	691	458	920	258	232
3	52328286	52328309	hsa-miR-135a-5p	3224.98	2657.73	138	157	828.5	633.23	419.681	634.5	417.698	632.749	235.5	264.5	426.5	412	195	457	155	405	262.5	233
3	52328286	52328309	hsa-miR-135a-5p	3224.98	2657.73	138	157	828.5	633.23	419.681	634.5	417.698	632.749	235.5	264.5	426.5	412	195	457	155	405	262.5	233
17	1617208	1617230	hsa-miR-22-3p	2794	1883	327	403	803	768	601	871	295	396	448	812	1136	1608	629	1264	967	1435	271	232
17	29887035	29887057	hsa-miR-193a-5p	669	398	123	171	229	290	110	247	112	231	165	227	419	673	147	300	274	683	290	113
17	79099687	79099709	hsa-miR-338-3p	3443.93	2641.91	418.597	463.512	951.818	927.024	931.877	1293.64	749.157	1550	335.954	441.054	814.246	1394.65	797.663	1376.63	650.918	1235.33	296.428	238.94
16	14403197	14403219	hsa-miR-365a-3p	826.5	674	52.5	87	273	406	332.847	392.733	359.295	643.762	126	301	900	1725.87	498.5	707.5	361.5	862.5	298.5	120.5
17	29902497	29902519	hsa-miR-365b-3p	826.5	674	52.5	87	273	406	381.153	441.267	407.705	740.238	126	301	900	1872.12	498.5	707.5	361.5	862.5	298.5	120.5
2	177015057	177015080	hsa-miR-10b-5p	1195	1411	269	252	226	440	330	402	453	805	251	459	1055	1538	258	453	764	1750	302	291
17	11985226	11985248	hsa-miR-744-5p	1617	1377	185	193	548	595	339	461	218	413	318	400	545	677	554	1022	585	1096	321	314
14	101520653	101520675	hsa-miR-382-5p	3766	2343	75	77	681	796	397	759	225	308	286	438	779	798	567	1235	601	1593	325	287
19	52195871	52195893	hsa-miR-99b-5p	2567	1686	840	696	751	688	537	725	393	681	350	447	402	786	352	612	474	915	332	181
9	116971767	116971788	hsa-miR-455-3p	1210	1065	160	138	461	648	778	779	239	425	189	303	603	675	422	711	405	749	338	382
14	101531978	101531999	hsa-miR-369-3p	4977	3944	646	539	947	1068	842	892	432	465	434	833	908	1555	672	1047	915	2048	345	427
5	167987909	167987932	hsa-miR-103a-3p	2814.63	1874.97	583.228	578.533	830.834	955.888	734.297	843.091	530.062	836.19	408.072	621.644	812.903	1121.24	548.801	1065.42	716.292	1071.31	346.565	318.612
5	167987909	167987932	hsa-miR-103a-3p	2814.63	1874.97	583.228	578.533	830.834	955.888	734.297	843.091	530.062	836.19	408.072	621.644	812.903	1121.24	548.801	1065.42	716.292	1071.31	346.565	318.612
5	167987909	167987932	hsa-miR-103b	2814.63	1874.97	583.228	578.533	830.834	955.888	734.297	843.091	530.062	836.19	408.072	621.644	812.903	1121.24	548.801	1065.42	716.292	1071.31	346.565	318.612
5	167987909	167987932	hsa-miR-103b	2814.63	1874.97	583.228	578.533	830.834	955.888	734.297	843.091	530.062	836.19	408.072	621.644	812.903	1121.24	548.801	1065.42	716.292	1071.31	346.565	318.612
5	149112430	149112452	hsa-miR-378a-3p	417.436	368.617	57.8242	82.7899	161.682	188.691	288.147	438.277	196.615	502.838	160.49	297.145	624.998	865.789	287.829	503.816	293.883	598.169	362.242	203.297
1	207975248	207975270	hsa-miR-29c-5p	3104	3051	265	279	726	964	852	1120	410	973	444	424	764	1268	583	1007	705	1675	367	267
X	109298617	109298638	hsa-miR-652-3p	3292	2038	219	184	986	817	755	1003	351	689	560	596	770	1025	626	897	678	1193	367	317
14	101350833	101350856	hsa-miR-432-5p	3445	2448	619	596	609	902	569	776	226	455	370	414	694	900	614	1391	777	1427	370	299
17	6920986	6921007	hsa-miR-195-5p	1215	1046	296	296	529	1077	1031	1346.16	691	1110	198	614	2476	3799	1752	4609	600	1266	381	305
14	101496018	101496040	hsa-miR-494-3p	3390	2814	122	138	983	963	781	981	347	634	375	581	724	1012	551	1158	643	1986	395	284
12	54731062	54731084	hsa-miR-148b-3p	3610	2125	993	1719	741	1034	1032	1193	350	724	516	678	677	1070	856	1654	935	1436	397	317
14	101349372	101349394	hsa-miR-127-3p	8712	7409	78	90	1198	1875	634	960	334	561	583	642	823	1299	939	1454	1249	1127	419	458
7	99691438	99691461	hsa-miR-93-5p	676	617	92	80	270	527	191	427	184	318	156	381	446	700	254	441	321	868	420	186
5	179442361	179442383	hsa-miR-340-5p	3626	2424	324	223	744	995	954	716	460	689	522	948	1095	2038	1067	1436	1079	2246	422	385
4	38869713	38869735	hsa-miR-574-3p	1996	1687	179	201	645	666	847	1285	296	584	433	522	1007	2009	700	1431	738	1546	445	250
17	28444149	28444172	hsa-miR-423-3p	1080.58	998.908	788.389	643.306	557.908	629.966	492.367	635.82	334.443	582.707	243.813	449.778	637.1	1247.91	364.995	900.188	464.648	1018.92	454.829	322.114
21	17912158	17912180	hsa-let-7c-5p	5208.38	3338.85	509.314	458.69	469.399	668.775	714.886	884.378	450.679	602.59	201.293	259.618	784.65	1282.78	582.198	944.02	412.901	979.69	469.549	369.419
1	1104435	1104457	hsa-miR-429	8141.31	8085	1470	1505	2107	2522	2701	3430	1273	2023	1078	1493	2201	3690	1938	3039	1854	2031	474	938
X	45606442	45606463	hsa-miR-222-3p	1271	1078	126	94	651	955	388	519	382	760	704	868	937	2367	1141	1396	929	1657	477	380
X	53583260	53583282	hsa-miR-98-5p	4745	3178	932	795	1061	1517	1031	976	466	672	363	639	854	1487	1047	1514	773	1770	482	393
11	72326146	72326169	hsa-miR-139-5p	1062	1771	191	191	317	750	358	503	537	1010	218	516	1496	2586	355	653	775	1606	490	390
14	101492119	101492140	hsa-miR-323a-3p	7424.53	6042.48	539.952	484.855	1275.04	1558.85	1130.72	1733.54	630.633	880.915	708.855	983.206	1658	2127.92	1028.73	2760.48	1647.91	4077.76	515.782	552.931
9	73424947	73424969	hsa-miR-204-5p	5469	4574	831	748	1581	1740	1236	2259	599	1507	581	393	1054	893	952	2060	1367	3181	550	344
9	96941123	96941145	hsa-let-7d-5p	3810.12	2647.23	690.249	678.228	1212.84	1473.93	944.97	1060.11	609.688	933.31	400.102	753.278	1195.06	1623.93	664.272	1386.72	734	1531.85	555.804	388.299
15	89155087	89155111	hsa-miR-3529-3p	6695.98	6077.7	288.19	210.697	2066.36	2680.03	1444.21	1843.37	991.377	1655.82	715.557	1116.52	1135.22	1970.72	1526.83	2414.57	998.985	1940.22	573.972	636.682
X	49777864	49777886	hsa-miR-660-5p	2125	1960	2557	2593	695	967	883	1289	772	1589	827	1098	1396	2092	958	1494	1455	3034	587	470
5	148808541	148808562	hsa-miR-143-3p	889	1130	133	111	582	670	786	996	608	642	372	817	1831	1916	560	530	1124	1901	589	619
14	101512842	101512864	hsa-miR-487b-3p	6529	3669	128	103	1554	1439	770	1364	404	662	566	546	1254	1636	758	1814	1116	2046	595	398
4	8007039	8007061	hsa-miR-95-3p	4658	3476	1660	1706	1104	1188	1225	1223	773	1405	620	806	1363	1301	1026	2090	1048	2533	600	655
11	43603000	43603022	hsa-miR-129-2-3p	6318.04	2766.16	705.804	792.4	1318.32	1262.72	1001.47	1165.58	406.978	855.256	591.762	573.728	523.565	647.868	589.903	884.164	2163.49	3555.42	607.279	565.547
17	28444113	28444136	hsa-miR-3184-3p	3845.5	2559.5	1518.5	1531.5	690.5	951	953	1264	533	1025	661	933	1427.5	2207.5	1067.5	1793	1129.5	2529.5	608	402.5
17	28444113	28444136	hsa-miR-423-5p	3845.5	2559.5	1518.5	1531.5	690.5	951	953	1264	533	1025	661	933	1427.5	2207.5	1067.5	1793	1129.5	2529.5	608	402.5
17	46657266	46657289	hsa-miR-10a-5p	1791	1955	724	710	646	900	432	611	678	1059	476	924	2224	2427	450	663	1573	2867	634	546
5	159912379	159912401	hsa-miR-146a-5p	844.437	800.689	146	182.798	379	1219.37	218	537	180.557	415.538	231.786	999.42	1398.09	4147.15	309.66	879.492	763	3660.47	663	238.458
X	133680710	133680732	hsa-miR-424-5p	3594	2614	1331	1727	1716	2213	766	911	1244	2236	409	670	2279	4023	468	994	1109	2259	666	528
11	57408725	57408747	hsa-miR-130a-3p	670	544	97	99	630	1038	644	929	505	795	454	881	1583	2783	459	930	1289	3200	679	509
1	41220043	41220065	hsa-miR-30e-5p	1959	1706	173	224	1008	1488	719	926	564	1014	839	1382	2806	4827	1864	3219	2341	3832	681	483
13	92003326	92003349	hsa-miR-20a-5p	2084	2139.77	295	479	1082	1902	1167	2044.78	932	2012	427	1035	2237	3399.77	1165	2480	746	1316.39	696	473
14	101526106	101526128	hsa-miR-154-5p	9819	7292	1040	1406	1365	1278	1234	1514	674	1248	804	889	1293	1975	1124	1680	1657	2475	702	605
12	7073318	7073340	hsa-miR-141-3p	2155.94	2184.76	443.314	677.7	1404.68	1861.57	1063.11	1459.14	704.062	1228.86	628.209	1362.51	2537.56	4443.45	1477.04	2951.73	1539.32	3482.58	702.371	505.241
9	97848346	97848368	hsa-miR-24-3p	4349.64	3202.61	440.95	434.659	1494.52	2003.15	1368.49	1974.57	829.114	1713.73	639.372	1179.12	2003.73	3623.59	927.969	2454.14	1755.45	2395.54	738.842	672.602
9	97848346	97848368	hsa-miR-24-3p	4349.64	3202.61	440.95	434.659	1494.52	2003.15	1368.49	1974.57	829.114	1713.73	639.372	1179.12	2003.73	3623.59	927.969	2454.14	1755.45	2395.54	738.842	672.602
2	219267380	219267401	hsa-miR-26b-5p	3926.99	3420	777	834.966	1467	2041	1103	1442	985	1674	503	905	2075	2730	1092	2254	984	3049.97	792	565
16	15737158	15737180	hsa-miR-484	6010	3585	275	337	1396	1726	977	1508	638	1416	1115	1360	1833	2274	1551	2851	1945	4586	811	628
3	168269702	168269723	hsa-miR-551b-3p	2521	2521	1071	1446	832	862	2131	2537	631	950	492	719	1125	1535	1060	1480	1050	1757	811	931
1	71533364	71533386	hsa-miR-186-5p	7113	4951	830	1103	1616	1649	1497	2590	918	1956	994	1241	1708	3166	1486	2212	1273	3862	868	462
7	99691666	99691687	hsa-miR-106b-5p	4574	4286	435	427	1154	1507	1198	1768	798	1356	584	1062	1350	1846	949	1696	816	1551	907	680
19	52196046	52196068	hsa-let-7e-5p	6068	4758	1233	1050	2139	3128	1908	1603	845	1242	566	1258	1796.23	2682	1419	2196.15	1140	2717	962	917
22	20020676	20020698	hsa-miR-185-5p	7238	5796	654	735	1446	1701	1432	1922	584	1247	744	1022	1647	2349	1218	2093	1396	2840	978	716
6	72086706	72086729	hsa-miR-30c-5p	2590.57	3175.4	288.258	326.247	879.127	1462.29	946.893	1271.36	702.79	1392.66	454.162	894.884	1929.88	3579.7	802.463	1523.46	908.724	1865.16	986.934	692.163
6	72086706	72086729	hsa-miR-30c-5p	2590.57	3175.4	288.258	326.247	879.127	1462.29	946.893	1271.36	702.79	1392.66	454.162	894.884	1929.88	3579.7	802.463	1523.46	908.724	1865.16	986.934	692.163
11	64658675	64658696	hsa-miR-192-5p	7685.96	6029.98	2185	2655.99	2753.98	3153.96	2869.99	3479.99	1737.98	3323.98	1008.99	2127.95	5465.94	8263.97	2702.99	6032.94	1790.98	6793.97	988.992	767.982
17	1953223	1953245	hsa-miR-132-3p	6030	4119	804	693	1731	2511	1364	1718	929	1587	1195	1725	1450	2080	1325	2889	2253	4658	1044	1176
13	50623303	50623325	hsa-miR-15a-5p	26269	16506	7017	6881	4541	6308	7993	9688	3796	5966	3362	5514	10893	10366	5649	12165	7059	9754	1158	1907
3	38010904	38010926	hsa-miR-26a-5p	6485.07	7897.51	1408.88	1568.13	3019.46	4219.29	2252.12	3011.49	1943.38	3331.85	817	1602	3356.84	4937.58	1710.62	3114.41	1535.61	4839.57	1208.68	1056.19
3	38010904	38010926	hsa-miR-26a-5p	6485.07	7897.51	1408.88	1568.13	3019.46	4219.29	2252.12	3011.49	1943.38	3331.85	817	1602	3356.84	4937.58	1710.62	3114.41	1535.61	4839.57	1208.68	1056.19
21	17962573	17962595	hsa-miR-125b-5p	12777.9	10141.5	532.613	318.271	2245.71	3724	2245.36	3012.72	887.355	2124.96	1054.26	1443.62	1422.84	2720.81	1312.2	2494.19	2424.82	5100.9	1217.41	710
21	17962573	17962595	hsa-miR-125b-5p	12777.9	10141.5	532.613	318.271	2245.71	3724	2245.36	3012.72	887.355	2124.96	1054.26	1443.62	1422.84	2720.81	1312.2	2494.19	2424.82	5100.9	1217.41	710
14	101351053	101351076	hsa-miR-136-5p	16006	14541	464	651	3593	3834	2779	3496	1526	2669	1262	1572	3073	4609	2219	3530	2983	5526	1262	1045
1	9211794	9211816	hsa-miR-34a-5p	4140	3306	3315	3534	1283	2289	3277	3973	918	2024	721	1247	3422	5393	1405	2864	1476	2904	1263	789
9	96938244	96938266	hsa-let-7a-5p	8869.35	7181.83	1513.66	1630.96	2347.13	3862.06	2163.77	2678.16	1649.92	2067.16	686.317	1670.19	3682.83	6480.59	1762.05	3092.53	1554.59	4228.31	1285.83	902.198
9	96938244	96938266	hsa-let-7a-5p	8869.35	7181.83	1513.66	1630.96	2347.13	3862.06	2163.77	2678.16	1649.92	2067.16	686.317	1670.19	3682.83	6480.59	1762.05	3092.53	1554.59	4228.31	1285.83	902.198
9	96938244	96938266	hsa-let-7a-5p	8869.35	7181.83	1513.66	1630.96	2347.13	3862.06	2163.77	2678.16	1649.92	2067.16	686.317	1670.19	3682.83	6480.59	1762.05	3092.53	1554.59	4228.31	1285.83	902.198
12	62997471	62997493	hsa-let-7i-5p	10355.2	7114.19	1198.85	1266.21	2994.82	3910.61	2597.75	3191.79	1578.65	2714.81	2087	2673.85	3674.32	7141.68	2833.58	4173.41	3558.7	7791.68	1651.22	1361.02
3	49058105	49058128	hsa-miR-191-5p	7087	5142	770	605	2492	3164	1905	2695	1090	2391	1029	1560	2733	4459	1679	3352	2030	5629	1792	1010
X	45605608	45605631	hsa-miR-221-3p	5980	4718	756	704	2533	3501	2276	2558	1751	3829	2717	3656	4807	8152	4087	5475	3575	6097	1884	1557
X	53584207	53584229	hsa-let-7f-5p	10937.5	9211.7	2301.86	1941.9	3396.24	5689.95	3281.82	2856.52	2515.13	3064.65	975.669	3017.23	4121.63	6913.39	2931.32	4450.45	2672.37	6616.73	1933.84	1497.51
X	53584207	53584229	hsa-let-7f-5p	10937.5	9211.7	2301.86	1941.9	3396.24	5689.95	3281.82	2856.52	2515.13	3064.65	975.669	3017.23	4121.63	6913.39	2931.32	4450.45	2672.37	6616.73	1933.84	1497.51
3	160122542	160122564	hsa-miR-16-5p	15975.4	11845.4	1674.42	1421.73	3739.5	5306.55	5680.62	7148.05	2449.98	3834.35	2066.01	3106.43	7829.31	12651.4	4507.51	9443.03	5228.88	9889.98	2041.47	1853.93
3	160122542	160122564	hsa-miR-16-5p	15975.4	11845.4	1674.42	1421.73	3739.5	5306.55	5680.62	7148.05	2449.98	3834.35	2066.01	3106.43	7829.31	12651.4	4507.51	9443.03	5228.88	9889.98	2041.47	1853.93
8	141742722	141742743	hsa-miR-151a-5p	19638	14956	4607	4389	4524	6859	5036	6506	1938	3799	2117	3624	5712	6523	4632	9616	4773	11123	2473	2231
13	92003193	92003216	hsa-miR-19a-3p	12210.7	11452.8	3510.42	5116.45	3437.34	4739	4906.21	6625.37	4562.5	8775.56	2114.62	3660	6078.57	15071	4449.37	7403.32	4619	10211.6	2475.55	1751
9	4850345	4850366	hsa-miR-101-3p	15666.9	13120.8	4465.57	5159.3	4245.67	5932.78	5677.51	8095.19	3850.1	6630.72	2868.22	3981.16	6652.59	10690.3	5170.94	8420.93	5730.81	9846.88	2495.51	2881.34
9	4850345	4850366	hsa-miR-101-3p	15666.9	13120.8	4465.57	5159.3	4245.67	5932.78	5677.51	8095.19	3850.1	6630.72	2868.22	3981.16	6652.59	10690.3	5170.94	8420.93	5730.81	9846.88	2495.51	2881.34
9	97848345	97848366	hsa-miR-3074-5p	17487.6	12615.3	1612.32	2198.36	4791.7	6923.77	4298.42	6501.93	3000	4948.19	2000.7	3815.89	7172.46	11810.9	3826.74	6973.56	5135.73	5903.84	2498.81	1835.88
14	101506069	101506090	hsa-miR-376c-3p	20962.7	16391	1107	1285	4609	6190	6552.92	9796	2796	5408	1985.94	3378	7906.91	8923.89	4150	8204.88	7010	17786	2551	2023
1	1103296	1103318	hsa-miR-200a-3p	17934.6	16926.3	2832.69	2950.3	6889.78	9078.51	6949.88	10318.8	4236.93	7250.11	4374.8	6647.51	8411.41	13411.4	6694.99	11465.2	8180.72	12303.4	2620.62	3097.76
9	97847547	97847568	hsa-miR-23b-3p	15947.3	13605.9	3647.89	3351.25	5839.96	8553.01	6734.88	9289.68	3052.88	5700.16	2165.95	4043.62	5896.22	8781.86	4546.6	8643.56	5297.67	9706.29	2990.61	2255
8	22102488	22102510	hsa-miR-320a	12750.6	7886.96	3354.46	3623.76	3380.68	3674.2	3340.76	5533.04	1645.61	3593.84	2766.39	4209.22	5320.41	7339.99	3151.51	6690.07	4438.72	6262.78	3041.43	1899.43
8	135812813	135812835	hsa-miR-30b-5p	10377.4	12613.9	970.426	974.506	4003.74	7272.04	3456.74	4456.28	2558.09	5115.03	1779.68	3386.85	4070.86	10614.5	3062.56	4328.74	2916.03	5320.21	3115.13	2779.67
6	72113298	72113320	hsa-miR-30a-5p	8907	7889	483	639	3276	6056	2655	5027	2269	4834	1592	3563	8779	15511	4672	8210	4572	11261	3201	1403
9	139565105	139565127	hsa-miR-126-3p	11324	14661	1191	1155	2610	6604	2387	2866	3419	5436	2360	5628	16679	23105	2766	4730	7840	20767	3289	3411
12	7072905	7072928	hsa-miR-200c-3p	26777	23311	4675	3921	7180	11860	8729	11502	6044	11252	2431	5524	11149	20513	7574	17319	5681	17181	3862	2213
7	130135967	130135990	hsa-miR-335-5p	28950	18493	21716	25129	5361	7504	11457	10819	3745	5730	4144	7137	12392	16952	9250	16806	8140	24348	4316	4334
1	1102540	1102562	hsa-miR-200b-3p	31381	26624	5951	5577	8443.5	9984	10720	12272	5210	8669	3037	5418	9892	14110	5533	11509	5774	11642	4328	3199
3	52302352	52302374	hsa-let-7g-5p	34331.7	26451.8	7091.16	7371.79	8432.18	11568.4	8810.25	10244.2	5721.35	8732.19	3394	6466.16	12968.7	22963.4	8615.42	14545.6	7241.29	19416.3	4457.78	3871.98
9	86584727	86584750	hsa-miR-7-5p	53655.8	49422.8	2087.6	1695.28	14703.8	19885.4	11356.5	14658.5	7104.68	12900.5	5058.4	8769.1	8845.65	15750.3	12718.2	19863.5	7942.5	15399.8	4579.84	4086.49
9	86584727	86584750	hsa-miR-7-5p	53655.8	49422.8	2087.6	1695.28	14703.8	19885.4	11356.5	14658.5	7104.68	12900.5	5058.4	8769.1	8845.65	15750.3	12718.2	19863.5	7942.5	15399.8	4579.84	4086.49
9	86584727	86584750	hsa-miR-7-5p	53655.8	49422.8	2087.6	1695.28	14703.8	19885.4	11356.5	14658.5	7104.68	12900.5	5058.4	8769.1	8845.65	15750.3	12718.2	19863.5	7942.5	15399.8	4579.84	4086.49
19	52196521	52196545	hsa-miR-125a-5p	28066	22736	865	738	7674	12049	6584	10129	3547	8461	4723	5623	7679	14240	7627	10652	10901	19971	5239	3219
19	13947261	13947282	hsa-miR-27a-3p	9783.65	10962.9	1234.94	1463.89	4624.52	8044.14	5450.85	7027.35	3873.95	6618.27	4058.21	9087.13	16116.8	33059.9	5020.69	9737.31	11192.2	27711.5	5513.25	4104.81
X	133303713	133303736	hsa-miR-19b-3p	24794.9	21228.7	6771.6	9056.16	6799.58	9467.24	9446.37	11947.8	8137.75	18144.5	4597.87	7702.49	13018.2	30698.1	9798.79	15692.9	10225.5	21991.8	5658.16	3567.56
X	133303713	133303736	hsa-miR-19b-3p	24794.9	21228.7	6771.6	9056.16	6799.58	9467.24	9446.37	11947.8	8137.75	18144.5	4597.87	7702.49	13018.2	30698.1	9798.79	15692.9	10225.5	21991.8	5658.16	3567.56
5	148810224	148810247	hsa-miR-145-5p	4547	5177	2756	2299	5090	5934	10100	9774	4512	5986	5289	9563	16443	16660	3149	3824	19244	19074	5862	7514
9	139565068	139565089	hsa-miR-126-5p	14740	14531	1337	1230	3471	6808	2780	3935	5324	8692	3622	7253	20221	26219	2953	5452	12890	27914	5870	3842
7	25989542	25989564	hsa-miR-148a-3p	47198	31667	10113	22818	8830	18344	25968	36647	24788	50662	4087	15443	52962	95528	26511	67222	18463	71972	6331	3346
9	97847787	97847808	hsa-miR-27b-3p	28950.1	26313.1	4666.06	4368.14	9815.47	14649.9	13672.1	16259.7	9031.07	15555.3	5578.83	10747.9	18318	38479.3	14668.4	25609.7	14511.8	41084.8	6481.78	5836.14
19	13947409	13947430	hsa-miR-23a-3p	22146.5	19131.9	10413.1	10829.7	7236.01	11413.8	9998.21	13839.6	5722.03	9723.03	5670.07	12424.7	20335.1	28126	6570.3	12581.4	14877.2	28031.6	8615.3	5842.02
22	46509571	46509593	hsa-let-7b-5p	122599	85426.4	18380.9	15878.3	19186.9	28146.8	20872.5	26439.3	12746.6	17769.9	6017.23	11306.2	24055.2	53212.5	18492.7	29040.8	12180.2	31976.7	9676.17	6223.72
8	135817162	135817184	hsa-miR-30d-5p	63619	41831	1737	1856	22016	27598	14723	19925	8339	17083	13836	15623	25754	44845	21187	35352	27753	49695	10247	7689
17	57918634	57918656	hsa-miR-21-5p	15553	14115	8012	13022	20695	32977	11818	21789	7987	13397	6831	23654	16699	41439	10729	23987	16086	63129	15079	6649
2	219866370	219866392	hsa-miR-375	244458	176613	10642	10312	71173	69904	51945	73018	29270	67976	46096	54127	103367	107826	80107	149279	85169	192743	34257	31091

## Sheet: S7b. piRNA raw counts
Supplementary Table S7b. Raw counts of piRNAs profiled from islet derived exosomes
Chromosome	Start	Stop	piRNA	HI-Ctrl-SAMN08769390	HI-Cyto-SAMN08769390	Hi-Ctrl-SAMN08769199	HI-Cyto-SAMN08769199	HI-Ctrl-SAMN08769191	HI-Cyto-SAMN08769191	HI-Ctrl-SAMN08769188	HI-Cyto-SAMN08769188	HI-Ctrl-SAMN08769206	HI-Cyto-SAMN08769206	HI-Ctrl-SAMN08769132	HI-Cyto-SAMN08769132	HI-Ctrl-SAMN08769129	HI-Cyto-SAMN08769129	HI-Ctrl-SAMN08769121	HI-Cyto-SAMN08769121	HI-Ctrl-SAMN08769124	HI-Cyto-SAMN08769124	HI-Ctrl-SAMN08769073	HI-Cyto-SAMN08769073
6	28641620	28641645	piR-49039.2	3.49921	7.32914	1.33333	2.25	1.16667	3.25	1.2	10.3633	4.63798	8	1.5	17.6513	2.5	10.4792	3	2.33307	4.5	4	1.25	1.25
14	101419689	101419719	piR-34372	4	10	1	1	13	9	8	5	1	11	1	3	7	6	7	1	3	14	2	3
M	2698	2727	piR-34789	15	15	15	8	85	44	7	8	23	16	17	27	58	64	10	27	18	22	2	10
11	10530445	10530475	piR-35548	1	14.4692	3.75	6.99843	68.0766	23.4943	14.7289	17.0384	17.5179	4.25	9.5	17.0384	31.9746	25.9772	7.75	16.8396	4.5	9.61527	2.5	11.25
3	96336789	96336819	piR-35548.1	1	14.4692	3.75	6.99843	68.0766	23.4943	14.7289	17.0384	17.5179	4.25	9.5	17.0384	31.9746	25.9772	7.75	16.8396	4.5	9.61527	2.5	11.25
14	23398949	23398976	piR-41435	2.66667	5.33333	3.66667	2.33333	2	6	1.66667	5	3.33333	4.33333	2.33333	2.33333	4.33333	5.33333	1.66667	2.66667	1	5	2.66667	2
6	26328407	26328434	piR-41435.1	2.66667	5.33333	3.66667	2.33333	2	6	1.66667	5	3.33333	4.33333	2.33333	2.33333	4.33333	5.33333	1.66667	2.66667	1	5	2.66667	2
6	26537765	26537792	piR-41435.2	2.66667	5.33333	3.66667	2.33333	2	6	1.66667	5	3.33333	4.33333	2.33333	2.33333	4.33333	5.33333	1.66667	2.66667	1	5	2.66667	2
M	1265	1295	piR-33404	2	5	5	2	35	13	5	17	4	6	3	7	35	12	5	4	6	3	3	9
M	1416	1442	piR-44892	8	13	10	19	87	50	12	34	3	8	2	16	87	48	27	33	19	23	3	11
16	47539241	47539269	piR-31662	7.54641	7.30997	10.5738	14.9113	28.7112	68.1884	16.3397	11.8545	26.5567	8.46767	12.3972	8.67963	3.78241	58.0335	4.09347	16.9959	16.0965	1.12429	3.09684	2.66941
19	36066512	36066540	piR-31662.1	63.9142	51.0948	10.5738	14.9113	65.9519	115.835	16.3397	42.2033	26.5567	20.6745	12.3972	8.67963	14.9681	58.0335	4.09347	56.5696	16.0965	12.8711	3.09684	17.7071
M	2970	3000	piR-31987	9.89543	38.6671	3.4161	4.78812	148.132	108.472	28.6566	35.284	27.3224	5.90536	5.55122	42.6478	92.3326	79.9554	64.2815	54.7044	33.3596	7.34177	3.83051	59.075
6	33859211	33859239	piR-34521	11.7959	5.80253	5.44427	4.53689	9.34814	18.3711	17.2402	40.5235	5.6177	11.2354	9.98116	9.66833	9.07378	8.70294	11.6012	8.42657	2.72214	3.74514	3.86838	6.35165
6	28763782	28763813	piR-36258	2.473	2.55158	1.93883	1.04776	2.26553	2.2464	1.65724	2.49302	2.02405	1.56999	2.33029	4.70269	3.31022	2.14883	1.22504	1.87477	1.0886	1.65792	3.9917	2.7562
20	49199318	49199345	piR-39240	6	5	2	1	25	15	7	1	2	2	5	4	27	4	2	28	2	34	4	8
18	2909783	2909814	piR-57204	16	9	1	1	9	9	2	5	5	8	3	2	6	5	4	8	3	6	5	1
15	66161444	66161472	piR-36378.1	14.5714	15.2857	2.66841	9.56935	12.0471	5.32363	2.22259	21.8496	12.7143	4.68993	6.28383	12.4285	2.34799	27.3739	4.24767	17.4283	4.57143	4.81406	5.17815	4.35439
6	28909422	28909450	piR-36378.7	14.5714	15.2857	2.66841	9.56935	12.0471	13.9723	2.22259	21.8496	12.7143	4.68993	6.28383	12.4285	2.34799	27.3739	4.24767	17.4283	4.57143	16.9133	5.17815	4.35439
6	27515575	27515603	piR-36378.6	14.5714	15.2857	2.66841	9.56935	12.0471	13.9723	55.6639	21.8496	12.7143	4.68993	6.28383	12.4285	2.34799	72.7569	4.24767	17.4283	4.57143	16.9133	5.17815	4.35439
7	48672363	48672388	piR-41464	26.9942	8.43334	8.88147	8.47032	72.865	54.5507	38.2554	48.6502	27.9144	34.4318	7.99341	14.4651	6.64703	10.0269	14.1506	23.4263	20.9096	8.59483	5.45129	4.66147
6	27618749	27618778	piR-60576.14	5	3	8.33333	18.6667	13.7553	13.6662	8.66667	12.6667	12	10	5	12.6667	13.6667	6	5	6.33333	4.33333	8.66667	6	11.3333
M	1990	2018	piR-36056	6	8	4	7	58	33	16	22	12	12	7	11	28	36	10	32	16	17	6	12
1	229673605	229673634	piR-35284	7.87737	16.8918	5.07627	6.54056	12.3227	12.2496	8.48116	11.4089	5.39339	17.3679	1.95729	12.1836	14.1065	28.8873	12.5156	15.7538	9.00044	4.83875	6.54918	10.0546
15	25227143	25227172	piR-36717	14	14	7	3	18	3	7	5	3	6	8	8	13	25	10	22	17	6	7	2
6	27198345	27198374	piR-53944	4	6	10	10	13	8	3	14	7	16	3	6	25	19	6	13	3	16	7	5
6	28763782	28763812	piR-36272.4	12.3312	3.52182	9.66764	5.2245	3.93709	11.2013	8.26354	12.431	4.16304	4.56712	11.6196	10.0574	7.80933	10.7148	6.10849	9.34823	5.42813	8.26698	7.4705	13.7434
14	50053524	50053552	piR-49645.1	16.6667	27.2599	9.33333	36.3093	20.8376	1.78119	7	24.9706	16.6667	31.8245	2.33333	7.89419	1.83585	16	23.561	16.533	7	9.00831	8	3.66667
6	4428288	4428318	piR-33151	23	20	13	30	35	56	21	35	27	19	14	7	27	29	24	26	21	47	8	12
9	998611	998640	piR-31381	2.4	2	4	1.8	3	4	2.8	2.6	2	2.8	4	4.2	2	4	4.4	1.6	5.8	8.6	8.4	7.2
9	998709	998738	piR-31381.1	2.4	2	4	1.8	3	4	2.8	2.6	2	2.8	4	4.2	2	4	4.4	1.6	5.8	8.6	8.4	7.2
9	998807	998836	piR-31381.2	2.4	2	4	1.8	3	4	2.8	2.6	2	2.8	4	4.2	2	4	4.4	1.6	5.8	8.6	8.4	7.2
9	998905	998934	piR-31381.3	2.4	2	4	1.8	3	4	2.8	2.6	2	2.8	4	4.2	2	4	4.4	1.6	5.8	8.6	8.4	7.2
9	999003	999032	piR-31381.4	2.4	2	4	1.8	3	4	2.8	2.6	2	2.8	4	4.2	2	4	4.4	1.6	5.8	8.6	8.4	7.2
14	21151487	21151518	piR-44717.2	9.42033	12.7504	6.92396	8.22918	7.33339	10.4128	5.73017	15.487	6.64625	11.795	8.17245	11.7638	11.7088	23.7699	6.38202	6.59052	3.82872	4.27932	8.79008	4.933
8	67025661	67025692	piR-44717.4	9.42033	12.7504	6.92396	8.22918	7.33339	10.4128	5.73017	15.487	6.64625	11.795	8.17245	11.7638	11.7088	23.7699	6.38202	6.59052	3.82872	4.27932	8.79008	4.933
8	67026278	67026309	piR-44717.5	9.42033	12.7504	6.92396	8.22918	7.33339	10.4128	5.73017	15.487	6.64625	11.795	8.17245	11.7638	11.7088	23.7699	6.38202	6.59052	3.82872	4.27932	8.79008	4.933
12	50610771	50610798	piR-35281	8	8	6	4	22	18	5	8	11	8	2	9	4	32	6	14	9	18	9	5
X	3756467	3756492	piR-36034	2.66667	7	9.33333	3	5	8.66667	1	7.33333	5.33333	7.33333	6.33333	8.66667	2	5.66667	7	2	4.33333	6.66667	9.66667	7.66667
X	3794891	3794916	piR-36034.1	2.66667	7	9.33333	3	5	8.66667	1	7.33333	5.33333	7.33333	6.33333	8.66667	2	5.66667	7	2	4.33333	6.66667	9.66667	7.66667
X	3833320	3833345	piR-36034.2	2.66667	7	9.33333	3	5	8.66667	1	7.33333	5.33333	7.33333	6.33333	8.66667	2	5.66667	7	2	4.33333	6.66667	9.66667	7.66667
6	42695391	42695420	piR-31415	2	2	5	4	10	3	5	1	2	4	3	9	4	3	3	11	3	15	10	11
6	28806262	28806293	piR-36256.4	10.1626	5.77915	5.2637	7.36527	6.0852	13.3588	4.93833	8.60987	5.58238	7.24146	1.62758	7.48934	15.8967	36.2097	9.10995	11.6326	2.72291	3.09991	10.2376	5.90254
M	2250	2276	piR-33783	10	9	16	2	74	44	14	25	19	10	16	11	38	28	20	22	16	21	12	21
12	127650946	127650971	piR-36233	24.6778	34.3057	14.2897	21.2071	48.6117	47.4807	28.7418	32.1984	33.0151	62.674	15.4867	22.3164	30.515	44.876	23.8702	18.5988	14.0502	16.7384	13.5253	20.1173
17	75158353	75158378	piR-36233.1	24.6778	34.3057	14.2897	21.2071	48.6117	47.4807	28.7418	32.1984	33.0151	62.674	15.4867	22.3164	30.515	44.876	23.8702	18.5988	14.0502	16.7384	13.5253	20.1173
17	8023071	8023099	piR-36378.2	14.5714	15.2857	10.7484	9.56935	12.0471	12.1262	2.22259	21.8496	12.7143	26.2325	6.28383	12.4285	14.1956	27.3739	13.0643	17.4283	4.57143	4.81406	14.3657	13.2341
6	27263213	27263241	piR-36378.4	14.5714	15.2857	10.7484	9.56935	12.0471	12.1262	2.22259	21.8496	12.7143	26.2325	6.28383	12.4285	36.7822	27.3739	13.0643	17.4283	4.57143	4.81406	14.3657	13.2341
6	27487309	27487337	piR-36378.5	14.5714	15.2857	10.7484	9.56935	12.0471	12.1262	2.22259	21.8496	12.7143	26.2325	6.28383	12.4285	36.7822	27.3739	13.0643	17.4283	4.57143	4.81406	14.3657	13.2341
6	18836403	18836431	piR-36378.3	14.5714	15.2857	10.7484	9.56935	12.0471	31.3312	2.22259	21.8496	12.7143	26.2325	6.28383	12.4285	14.1956	27.3739	13.0643	17.4283	4.57143	16.9133	14.3657	13.2341
1	147753470	147753500	piR-44984.1	2.31941	10.9107	7.13623	8.54683	14.5432	17.6191	19.4136	8.10585	14.3456	21.1732	2.70234	16.543	44.4356	70.3356	23.5263	22.0906	5.90587	13.1662	14.5272	5.8409
1	145395564	145395595	piR-35413	27.1879	15.9947	12.8701	23.5694	20.9118	25.3089	11.4627	49.8759	9.62185	30.3019	43.4722	21.0968	31.7543	79.1235	24.3993	44.5607	6.79675	17.3732	15.4872	7.86707
2	206218955	206218984	piR-33065	25.1779	36.7571	16.2398	28.0398	18.371	41.6355	11.6125	44.8107	70.909	75.489	13.6912	29.8761	25.5594	50.3199	23.4977	60.5676	10.4722	29.2944	16.815	12.409
11	10530775	10530805	piR-32376	13.291	34.8425	21.3074	63.8502	162.147	122.455	96.8057	78.7974	28.8927	17.9512	22.0735	39.914	157.306	162.257	64.8573	87.6429	104.722	116.653	17.0439	55.5441
17	19355690	19355718	piR-31052	29.1377	51.9697	23.0363	24.6326	43.4674	62.9965	29.9789	32.5739	63.0446	65.9044	21.3034	24.4351	39.5219	49.8077	25.2318	59.2223	19.645	21.6193	17.0847	16.0529
1	45244101	45244128	piR-31531	9	6	1	3	16	18	3	6	2	6	14	12	24	29	34	23	14	17	18	5
12	127650952	127650978	piR-31080	37.342	12.948	10.1189	29.8611	51.7924	60.128	12.2479	16.1528	29.6107	15.6728	2.15737	13.8407	1.17484	3.25924	25.7236	21.3949	4.09782	17.8398	18.5404	1.39762
17	75158359	75158385	piR-31080.1	7.96281	12.948	10.1189	29.8611	51.7924	60.128	12.2479	16.1528	32.944	15.6728	2.15737	13.8407	1.17484	3.25924	25.7236	21.3949	7.00017	25.565	18.5404	1.39762
9	72926528	72926553	piR-33044.1	45.8449	54.061	25.6788	61.788	17.5327	30.7188	12.8234	21.1515	9.77331	25.853	5.12881	29.3867	51.576	96.2194	16.8964	40.5967	13.8644	104.816	18.6003	6.99843
7	48672372	48672402	piR-57516	62	39.7	26.3555	37.4845	59.6651	59.8644	34.722	52.6143	41.0893	51.3039	15	19.5293	26.101	45.9192	27.5952	41.3136	16.7303	54.7098	18.7189	9.95408
6	26556774	26556805	piR-31104	27.1879	110.794	12.8701	23.5694	20.9118	25.3089	11.4627	56.2909	19.4005	43.5709	3.97011	21.0968	23.6139	60.9193	14.7878	44.5607	6.79675	17.3732	19.9387	13.6121
M	2970	2999	piR-31986	52.1046	20.4738	17.9875	25.2119	368.144	53.1295	29.8423	59.0454	19.6776	31.0946	29.23	13.5518	122.523	76.2423	22.7185	47.3981	43.6404	38.6582	20.1695	5.51361
M	652	683	piR-31638.2	21.5083	3.19656	4.75757	1.58985	23.2015	60.8495	43.5315	31.7293	6.13677	3.06601	46.0033	32	72.2631	43.0966	14.8423	7.97833	2.17565	6.03876	20.7157	14.7578
5	180649021	180649052	piR-35413.4	24.6401	12.523	11.1725	22.668	26.243	25.3089	11.4627	45.2831	12.102	28.8083	3.97011	21.0968	21.1045	61.2649	22.8538	49.9676	6.79675	17.3732	20.9842	7.86707
6	28831505	28831535	piR-36242	21.7488	72.4356	27.0658	24.7107	22.2698	32.2738	8.88876	69.4511	30.7773	43.7616	12.4318	35.5002	67.9244	139.156	37.972	71.4235	15.4838	28.1982	21.5755	54.4591
16	75633473	75633501	piR-37608	14	15	6	6	31	28	21	3	2	5	15	18	24	17	19	77	25	104	22	17
2	47507899	47507930	piR-43996	43.8041	47.3297	22.6737	14.8356	22.785	53.0886	17.9575	29.0656	19.9708	40.597	15.203	15.0193	51.4091	109.638	57.2759	57.4276	38.0636	27.7883	22.311	17.4573
5	180634756	180634787	piR-35413.3	35.9289	15.9947	31.7656	51.8549	20.9118	33.3804	11.4627	60.4929	9.62185	43.7487	3.97011	65.7198	30.7322	69.0552	29.3385	44.5607	14.069	39.0719	22.7356	7.86707
7	75701532	75701562	piR-50691	33	38	8	20	68	66	33	30	44	57	23	24	49	56	51	55	17	41	23	24
15	80036998	80037024	piR-36246	5.64537	45.2987	19.1084	16.6298	6.7048	19.4027	4.36555	25.0349	20.4962	32.3726	21.4814	38.3052	4.54029	31.8035	24.029	5.39391	27.2222	3.64331	26.3671	24.5952
6	26556775	26556806	piR-35413.5	35.9289	15.9947	31.7656	51.8549	20.9118	33.3804	11.4627	68.2262	19.4005	66.0544	3.97011	65.7198	30.7322	60.9193	29.3385	44.5607	14.069	39.0719	29.2111	13.6121
M	7640	7671	piR-34804	32	49	21	34	158	88	25	56	18	18	34	56	134	162	47	90	82	73	30	33
M	15891	15916	piR-57519	13	27	17	25	92	58	43	46	36	9	26	43	141	134	28	35	29	30	30	72
6	28831504	28831535	piR-36243	37.3167	42.9029	23.857	28.1164	27.0578	25.2851	23.2941	33.2765	27.3099	18.1429	19.4149	22.6827	42.2331	58.1135	19.0152	41.3789	8.81247	30.4263	30.0423	18.3398
6	28831503	28831534	piR-36256.5	41.3786	42.9029	23.857	28.1164	33.6227	25.2851	23.2941	33.2765	27.3099	18.1429	19.4149	22.6827	42.2331	68.0153	19.0152	41.3789	8.81247	30.4263	30.0423	22.8123
14	101364260	101364286	piR-34373	38.0178	40.61	4.32021	4.32021	55.7263	35.4257	14.6887	33.6976	9.50446	8.64042	23.3291	38.8819	65.8763	27.5536	50.1144	38.1939	58.7548	71.8077	31.1055	25.9213
M	12169	12199	piR-58469	22.1846	23.892	50.8398	12.9967	137.44	39.4111	56.4505	18.122	13.8195	8.67186	21.9325	34.308	202.083	244.653	95.8074	156.845	78.352	184.974	31.3845	39.5486
6	28806264	28806293	piR-36254.4	26.3451	49.1556	30.087	29.6481	19.7967	88.2268	7.91648	92.4273	31.5842	90.7556	4.93812	60.2	131.706	385.729	94.5134	92.1584	24.5924	13.9989	37.1025	72.8082
5	180649022	180649052	piR-35412.4	15.1618	8.97439	11.7844	49.425	26.0731	46.904	40.3837	79.4243	38.4766	66.6146	5.17671	38.3268	67.282	120.784	31.9109	55.3461	14.0651	24.9225	41.2837	5.99609
1	145395565	145395595	piR-35412	16.8002	11.5785	13.6362	61.4842	29.5056	46.904	40.3837	87.6506	30.5254	70.1093	60.3624	38.3268	101.62	159.018	53.1026	58.5324	14.0651	24.9225	41.2837	5.99609
17	37023899	37023928	piR-36249	140.635	105.184	165.236	133.033	31.5032	352.025	113.417	242.129	135.125	260.349	63.203	77.9371	310.601	554.974	249.955	346.798	40.2931	75.4743	41.3252	103.184
5	71146848	71146878	piR-34604	121.937	207.94	68.9882	101.498	196.865	199.405	269.183	242.25	280.56	413.23	39.6525	79.8456	393.086	452.122	137.207	331.506	40.6071	51.6576	42.7689	38.9539
16	3225693	3225724	piR-35413.2	89.477	15.9947	31.7656	51.8549	33.0954	53.1618	11.4627	74.8314	32.7405	57.5484	3.97011	87.2925	56.2287	69.0552	55.479	67.9223	26.8145	39.0719	44.93	27.5847
1	28906277	28906308	piR-36444	48	25	10	14	51	56	50	49	16	16	26	32	48	48	33	61	52	79	45	22
M	620	650	piR-36741.1	118.054	56.4817	29.2588	27.8785	174.057	182.126	22.07	72.9277	65.9902	33.2181	7.93829	18.8638	119.327	231.391	50.1616	80.7601	80.3916	83.8281	45.7328	62.2761
14	23770715	23770741	piR-34277	23	23	17	12	14	33	7	12	18	23	22	37	16	39	24	18	30	10	47	34
11	85195044	85195071	piR-34249	102.298	116.846	54.3188	74.7786	141.245	156.719	105.609	206.193	129.852	161.504	31.236	52.3232	126.934	114.941	54.3781	82.0912	63.9612	39.5029	47.4653	38.4756
6	26556774	26556804	piR-31103	15.1407	64.9297	13.6362	61.4842	29.5056	43.687	40.3837	99.1795	61.9496	90.3123	5.17671	36.6211	62.7748	127.381	31.9109	58.5324	14.0651	21.5683	48	10.6078
2	101889483	101889509	piR-34736	143	142	32	26	91	90	56	37	45	50	39	133	329	342	137	224	57	113	48	36
6	28806263	28806293	piR-36255.4	45.564	28.8194	26.2478	36.7271	24.2478	66.6137	24.6242	42.9315	27.8358	36.1086	8.11553	37.3436	79.276	153.984	45.424	58.0006	13.5776	15.4573	51.0507	23.5347
6	28806262	28806292	piR-36272.5	50.6738	28.8194	11.4958	36.7271	12.8145	47.3893	24.6242	42.9315	27.8358	36.1086	8.11553	37.3436	79.276	153.984	45.424	58.0006	13.5776	15.4573	51.0507	29.431
6	28831503	28831533	piR-36272.6	98.7326	54.9113	14.6608	90.3191	64.9278	87.2284	43.1181	85.7948	63.4171	51.5905	13.5897	44.2571	154.476	177.766	76.8757	134.747	28.4934	31.5083	51.3346	40.1088
1	237766402	237766431	piR-36063	68.8558	69.8388	40.9416	77.7169	185.308	121.3	69.6666	143.548	97.0668	127.667	43.994	89.5652	81.5233	57.1719	67.1392	107.748	76.7291	98.6276	51.5629	37.1948
11	77597569	77597598	piR-36063.1	68.8558	69.8388	40.9416	77.7169	185.308	121.3	69.6666	143.548	97.0668	127.667	43.994	89.5652	81.5233	57.1719	67.1392	107.748	76.7291	98.6276	51.5629	37.1948
8	122827873	122827899	piR-36082	66	99	26	44	45	66	32	58	47	81	36	47	63	168	44	48	34	41	52	34
11	85195041	85195067	piR-55706	156.288	322.219	26.1794	28.6957	70.5823	52.3433	115.827	105.945	72.8175	105.593	24.9183	33.2888	132.18	311.984	90.9705	184.9	22.9944	58.1259	53.8473	73.3651
14	101409791	101409820	piR-34376	118.496	139.505	7.56356	5.04237	90.1894	83.1993	111.732	102.51	30.2542	27.7331	27.733	43.7006	109.251	114.294	55.4662	90.7627	71.4336	121.857	57.1469	46.2218
5	180634756	180634786	piR-35412.3	29.612	20.9289	48.3145	100.057	48.4704	107.75	52.714	118.137	36.4121	99.6953	19.7967	77.7824	117.748	222.17	60.2057	103.816	33.8922	40.6691	61.4679	16.0304
2	230045655	230045683	piR-30924	110.705	132.816	89.3779	91.2269	98.1303	125.203	164.748	137.652	110.654	202.855	23.1887	39.4611	204.742	586.062	99.1018	204.567	37.3697	77.5569	62.2304	53.6042
6	80451645	80451671	piR-33043	80.1343	163.912	40.0568	102.135	35.9407	93.7509	35.1752	78.697	28.2039	91.8226	30.7424	48.0894	81.9785	171.73	35.6563	72.9379	66.2711	137.573	66.7995	19
12	127650509	127650535	piR-60852	145	249	94	161	264	351	115	212	245	318	84	123	319	346	182	303	129	189	67	80
11	10531725	10531756	piR-31638	41.2459	72.4017	48.5202	42.6601	476.378	255.05	52.2275	111.135	61.4292	50.4661	10.4984	32	210.368	177.952	71.5788	92.5109	96.4123	107.98	69.1102	121.121
2	149639358	149639389	piR-31638.1	41.2459	72.4017	48.5202	42.6601	476.378	255.05	52.2275	111.135	61.4292	50.4661	10.4984	32	210.368	177.952	71.5788	92.5109	96.4123	107.98	69.1102	121.121
6	26556775	26556805	piR-35412.5	26.7198	15.6051	48.3145	100.057	48.4704	100.458	52.714	133.608	73.7173	135.09	19.7967	74.3686	98.2402	210.912	60.2057	103.816	33.8922	35.2469	71.3832	28.0362
11	75946912	75946941	piR-36074	93	92	63	73	87	138	38	104	88	136	39	97	169	214	98	128	37	55	79	79
M	12209	12239	piR-34536	124.322	207.498	41.2742	47.3716	260.049	215.563	80.3159	118.084	54.5027	38.6014	47.4229	143.551	356.053	691.675	194.867	226.454	87.6601	121.898	83.8964	141.353
6	26577395	26577422	piR-45029	49.904	90.082	23.642	45.1337	26.3121	58.6746	18.6033	53.804	38.4369	49.7049	36.2796	104.401	12.39	95.5781	83.4549	32.944	78.0449	21.4552	86.8571	46.224
2	27273713	27273740	piR-45030	436.613	331.669	85.7577	150.588	120.724	272.525	232.814	127.558	55.4788	165.818	74.9789	114.63	45.12	92.7487	153.063	176.389	58.4657	103.904	89.746	67.1615
Y	10037846	10037875	piR-32678	129	555	105	122	341	391	114	148	338	269	64	89	191	161	119	196	84	97	93	109
6	28831505	28831534	piR-36254.5	61.9061	181.645	81.497	77.0074	57.9382	119.007	35.4904	200.302	149.632	159.56	36.8861	169.522	270.404	485.133	125.565	283.729	81.5299	99.3033	94.9463	236.637
7	68527479	68527508	piR-36063.2	114.288	115.322	120.117	123.566	399.383	294.4	69.6666	222.903	202.866	127.667	124.012	135.87	140.953	174.656	189.722	129.502	122.542	75.7448	95.8741	146.61
M	12209	12238	piR-34535	39.6267	71.6238	40.3736	51.2382	460.08	281.324	101.126	108.872	161.928	83.7494	121.622	186.82	338.958	445.206	116.632	210.371	132.579	99.9612	97.2204	226.428
19	36538016	36538045	piR-36249.4	18.9015	43.1098	22.7923	56.9681	71.7812	40.6228	46.6651	20.3203	47.638	5.69637	50.508	45.3974	20.6863	32.7029	41.8426	108.5	56.3795	111.346	101.701	46.5169
19	45981917	45981946	piR-35407	153	129	58	90	72	105	89	132	102	175	63	98	95	121	112	139	39	57	111	59
6	26286756	26286787	piR-35176.2	236.548	361.84	41.8324	76.7758	86.214	213.339	43.2107	202.877	88.9439	268.58	31.1058	118.83	216.17	980.717	173.157	343.621	76.6694	129.298	116.745	48.1778
1	153643728	153643759	piR-35176	236.548	361.84	41.8324	76.7758	86.214	213.339	43.2107	202.877	86.1918	268.58	31.1058	118.83	216.17	980.717	173.157	349.743	76.6694	129.298	116.745	48.1778
6	27745666	27745697	piR-35176.7	236.548	361.84	41.8324	76.7758	86.214	213.339	43.2107	202.877	86.1918	268.58	31.1058	118.83	216.17	980.717	173.157	349.743	76.6694	129.298	116.745	48.1778
12	127650955	127650983	piR-48966	188.34	315.492	145.183	139.864	489.192	484.782	162.021	206.298	503.415	776.303	103.712	131.686	264.621	449.729	125.813	266.013	100.802	130.118	116.868	112.97
M	3232	3262	piR-36707	106	134	79	102	513	359	195	253	125	85	103	169	385	502	207	243	211	303	121	223
16	3225693	3225723	piR-35412.2	76.254	20.9289	48.3145	100.057	77.2633	172.293	52.714	146.756	124.748	131.75	19.7967	104.186	216.144	225.836	115.165	159.248	65.1937	40.6691	122.475	57.4976
6	28831504	28831534	piR-36255.5	186.068	213.919	118.957	140.196	134.921	126.081	116.154	165.915	136.177	90.463	96.8098	113.105	210.616	289.728	94.8143	206.336	43.9428	151.712	124.975	91.4484
19	58472364	58472395	piR-31143	236	343	109	115	158	257	102	230	163	327	78	119	213	713	175	261	79	195	134	81
5	93905175	93905201	piR-57125	180.5	281.5	106	153	1054	584.5	295.5	274.5	155	133.5	411.5	630	1057	809.5	641	823.5	363	536	141.5	217
M	14678	14704	piR-57125.1	180.5	281.5	106	153	1054	584.5	295.5	274.5	155	133.5	411.5	630	1057	809.5	641	823.5	363	536	141.5	217
16	3207448	3207479	piR-35413.1	166.383	174.025	112.001	281.997	99.7653	173.893	179.508	224.936	231.639	308.089	85.3676	128.612	259.034	528.453	182.134	602.035	49.4487	112.391	146.585	98.9114
6	27302811	27302842	piR-35469	99.8634	128.602	99.5626	95.4518	81.5636	130.267	41.8772	72.8977	87.5805	100.107	11.9005	178.551	62.9928	152.386	104.413	93.9606	31.2445	76.8838	149.491	136.08
13	92003011	92003037	piR-37523	251.156	256.975	36.8493	57.2134	196.854	355.887	130.912	247.277	112.487	219.157	97.9416	256.005	282.187	389.827	128.003	313.219	156.125	430.556	158.064	119.275
16	70812151	70812182	piR-61648.1	958.668	1360.17	148.93	204.971	312.027	550.623	211.88	537.668	414.65	806.847	121.666	280.542	545.454	1745.18	407.089	611.776	119.649	308.242	158.801	123.283
16	70812979	70813010	piR-61648.2	958.668	1360.17	148.93	204.971	312.027	550.623	211.88	537.668	414.65	806.847	121.666	280.542	545.454	1745.18	407.089	611.776	119.649	308.242	158.801	123.283
1	161493674	161493705	piR-61648	958.668	1371.61	148.93	204.971	312.027	550.623	211.88	537.668	414.65	806.847	121.666	280.542	545.454	1759.17	407.089	611.776	119.649	308.242	158.801	123.283
2	157257696	157257727	piR-61648.6	958.668	1371.61	148.93	204.971	312.027	550.623	211.88	537.668	414.65	806.847	121.666	280.542	545.454	1759.17	407.089	611.776	119.649	308.242	158.801	123.283
5	85668671	85668702	piR-61648.7	958.668	1371.61	148.93	204.971	312.027	550.623	211.88	537.668	390.37	806.847	121.666	330.6	545.454	1759.17	407.089	611.776	119.649	346.467	158.801	123.283
16	73512259	73512289	piR-35463.1	542.678	159.259	53.1149	58.4332	570.736	76.6994	159.351	61.9063	77.414	72.9813	69.9093	140.725	159.784	127.41	127.082	151.911	70.3896	199.428	163.977	94.1722
7	145694485	145694511	piR-35550	62.596	73.8008	55.6004	16.7046	601.963	433.893	96.3056	245.778	73.9033	65.5534	74.2474	148.377	247.519	315.345	64.8439	152.851	107.122	173.78	166.043	190.262
M	1674	1700	piR-35550.1	62.596	73.8008	55.6004	16.7046	601.963	433.893	96.3056	245.778	73.9033	65.5534	74.2474	148.377	247.519	315.345	64.8439	152.851	107.122	173.78	166.043	190.262
2	230045586	230045614	piR-36329	1037.6	953.014	120.447	133.304	793.533	820.934	592.593	858.269	755.094	1365.83	174.238	165.548	1634.57	1521.23	664.536	772.844	221.719	174.583	169.37	138.537
14	90341399	90341426	piR-35058	174	143	109	92	361	381	124	300	268	296	178	212	158	205	173	149	201	163	180	149
6	27870723	27870754	piR-61648.8	854.655	1228.02	121.335	195.118	402.76	520.901	183.543	480.668	344.905	806.847	121.666	227.224	564.737	1610.54	359.604	527.224	119.649	298.567	196.932	104.58
11	85195030	85195057	piR-36511	554.415	353.935	136.502	221.526	547.173	405.937	373.564	663.863	295.331	398.903	141.846	191.388	345.886	358.075	187.651	250.009	151.044	100.371	199.687	172.159
M	12209	12237	piR-34534	87.0512	290.875	225.353	197.39	1122.86	843.102	295.558	361.047	282.569	170.65	184.955	429.63	855.009	784.135	376.496	540.176	364.76	256.141	208.882	775.221
7	129410280	129410311	piR-62011	1447	1111	184	212	269	368	277	455	146	280	130	212	365	463	329	536	346	800	211	162
5	180615458	180615489	piR-36743	304.528	367.212	289.595	407.499	433.544	552.083	216.358	514.957	315.126	404.833	262.351	566.929	512.321	875.144	333.443	617.21	151.647	381.687	215.47	287.105
2	27273714	27273740	piR-33423	2279.05	1771.74	378.407	466.728	437.276	375.823	820.996	810.55	352.583	560.795	476.505	399.077	286.75	264.127	494.794	952.839	371.565	660.252	245.883	261.039
16	3207449	3207479	piR-35412.1	829.625	867.736	420.462	439.455	354.859	822.303	405.095	743.016	532.436	1295.5	250.784	458.072	822.448	2586.98	534.425	1019.54	246.564	330.219	247.983	493.209
2	149639391	149639421	piR-36741	163.946	273.518	150.741	148.121	1370.94	793.864	389.928	275.072	412.012	331.782	179.062	327.137	784.677	840.599	372.838	507.243	313.608	468.175	253.268	400.724
17	80452637	80452668	piR-35176.1	635.892	661.639	160.916	224.781	273.708	450.09	202.341	424.373	261.05	468.728	126.277	251.792	554.052	1459.22	408.653	717.787	169.482	514.977	274.284	181.578
6	27300804	27300835	piR-35176.5	635.892	635.503	177.316	224.781	281.776	450.09	241.822	453.159	261.078	476.127	126.277	251.792	578.022	1479.09	424.165	723.006	169.482	515.085	274.284	181.578
6	27560640	27560671	piR-35176.6	635.892	643.052	177.316	224.781	281.776	457.69	214.989	453.159	269.097	483.366	126.277	251.792	594.092	1493.76	424.165	741	169.482	523.507	274.284	181.578
6	26313392	26313423	piR-35176.3	635.892	669.156	177.316	224.781	281.776	457.69	214.989	453.159	269.097	483.366	126.277	251.792	594.092	1493.76	424.165	741	169.482	523.507	274.284	181.578
6	26330569	26330600	piR-35176.4	635.892	643.052	177.316	224.781	281.776	457.69	241.822	453.159	269.097	483.366	126.277	251.792	594.092	1493.76	424.165	753.533	169.482	523.507	274.284	181.578
6	27870311	27870342	piR-35176.8	635.892	643.052	177.316	224.781	273.502	457.69	202.341	613.398	269.097	537.212	126.277	354.371	594.092	1493.76	424.165	753.533	169.482	523.507	274.284	181.578
8	68497705	68497735	piR-51810	224.867	352.242	200.699	201.353	1607.68	816.806	241.014	361.646	215.184	197.398	211.581	253.12	1047.41	940.687	423.444	626.021	467.733	716.568	276.954	327.027
11	122430656	122430686	piR-35463	637.21	256.078	190.009	77.7579	860.105	171.604	180.931	61.9063	77.414	96.2617	107.895	199.778	287.842	154.062	189.873	262.12	87.4354	199.428	310.004	139.747
M	12171	12202	piR-47305	523.815	839.11	193.16	292.003	2813.51	1594.59	371.55	601.877	169.181	168.328	407.068	748.686	1233.92	1694.33	602.19	1032.14	604.645	1106.04	426.615	746.455
6	28626056	28626086	piR-36225.5	125.415	123.198	230.958	361.557	347.112	887.644	550.119	420.24	371.715	508.101	286.541	466.291	460.122	1077.58	602.317	731.756	218.822	193.484	447.965	378.458
6	26553732	26553762	piR-36225.3	70.7993	113.105	126.509	221.862	224.333	564.423	243.68	298.722	207.071	432.413	163.228	374.827	325.47	923.76	405.028	372.675	109.071	137.819	452.734	371.563
14	21093530	21093555	piR-36318	336	338	235	341	334	478	321	525	265	458	194	611	567	1378	242	446	184	390	458	251
21	17912159	17912190	piR-49145	5439.31	3449.84	539.198	490.467	484.908	685.983	737.152	911.3	486.705	622.981	208.491	270.816	808.644	1334.11	606.967	985.991	423.834	1022.4	479.765	376.603
6	28641655	28641685	piR-36225.6	125.415	137.895	230.958	361.557	318.867	867.756	550.119	379.895	371.715	508.101	297.617	466.291	465.468	1077.58	575.907	731.756	218.822	193.484	493.404	378.458
5	180615459	180615489	piR-36742	378.524	558.338	330.731	341.665	509.569	732.658	299.611	565.944	511.852	932.504	314.427	504.048	976.142	1634.06	610.148	893.128	225.227	498.526	532.179	502.132
M	1605	1635	piR-32376.1	918.703	1119.16	304.693	404.15	2618.86	1478.52	778.199	1057.22	595.107	529.046	373.928	565.089	3317.57	4415.72	1410.16	2206.41	1256.28	2775.36	576.952	846.459
5	180633869	180633899	piR-36225.2	155.772	210.658	154.182	263.669	274.194	613.173	312.952	360.832	243.307	445.457	218.001	468.112	396.312	894.958	433.431	501.2	198.067	187.094	582.432	333.68
6	28611223	28611253	piR-36225.4	155.772	210.658	154.182	263.669	274.194	613.173	312.952	360.832	243.307	445.457	226.425	468.112	401.141	894.958	433.431	501.2	198.067	187.094	582.432	333.68
12	125424513	125424543	piR-36225.1	155.772	210.658	154.182	263.669	251.879	599.707	312.952	360.832	243.307	445.457	226.425	468.112	401.141	894.958	433.431	501.2	198.067	187.094	632.643	333.68
11	85195108	85195133	piR-31985	1037	1053	385	672	4686	2367	1113	3520	1469	1706	1089	731	995	913	560	819	672	302	715	614
12	125406343	125406373	piR-36225	1283.06	2468.37	1057.62	1461.22	2250.94	1430.4	963.603	2077.51	1241.68	1695.47	415.274	1065.74	3019	3357.58	622.828	1151.95	133.437	1195.36	832.049	1164.4
7	99691657	99691687	piR-36984	4575	4287	435	428	1155	1507	1198	1768	798	1357	584	1062	1350	1848	949	1698	817	1551	907	680
2	51163343	51163368	piR-36037.4	777	913	648	565	466	384	147	624	526	520	733	1415	211	565	846	318	781	163	1111	626
2	27274083	27274112	piR-36241	719.49	671.313	757.729	914.999	566.718	820.689	675.265	1088.11	854.381	1136.76	642.651	1044.59	797.995	1977.09	1040	933.677	781.038	419.903	1210.57	809.682
16	73512261	73512289	piR-35462.1	1082.01	1390.6	1228.88	1080.91	551.806	266.743	305.746	960.602	778.462	766.039	1166.67	2230.84	189.302	810.4	1454.99	314.585	1498.65	270.151	2080.22	1034.8
11	122430656	122430684	piR-35462	3876.12	1799.97	1266.03	1080.91	2494.22	1083.94	722.96	1113.56	924.374	910.199	1428.54	2644.86	1000.09	1235.08	1697.39	1503.12	1844.5	1259.99	2682.72	1214.56
9	96938636	96938667	piR-49143	21810.3	16947	3957	3528.38	6229.39	9632.4	5920	5296.67	4145	5009.72	1823	4646.41	7523	12666	4795	8196.38	4191	11238	3161.1	2751
6	28949976	28950006	piR-60565.3	4227.83	5981.15	2369.69	2708.27	2694.12	5033.82	1817.81	4834.6	3665.92	8256.62	1612.15	2923.81	4798.34	12143.2	4108.54	6631.65	1549.03	3958.05	3492.02	2497.41
1	249168447	249168477	piR-60565.1	4462.85	6275.26	2419.54	3045.62	2793.48	5528.17	2103.59	4937.12	3959.15	8325.14	1807.16	3116.48	4896.08	12550.8	4536.41	6663.85	1644.64	4363.56	3788.28	2546.15
9	96938245	96938274	piR-49144	37862.2	29987	5800.78	5403.16	8945.69	13728.6	9217.81	9887.02	6536.31	8360.34	2584.51	6307.79	14011.5	22674.9	7490.06	12423.5	6615.15	17244.5	5109.13	4005.4

## Sheet: S7c. snoRNA raw counts
Supplementary Table S7c. Raw counts of snoRNAs profiled from islet derived exosomes
Chromosome	Start	Stop	snoRNA	HI-Ctrl-SAMN08769390	HI-Cyto-SAMN08769390	Hi-Ctrl-SAMN08769199	HI-Cyto-SAMN08769199	HI-Ctrl-SAMN08769191	HI-Cyto-SAMN08769191	HI-Ctrl-SAMN08769188	HI-Cyto-SAMN08769188	HI-Ctrl-SAMN08769206	HI-Cyto-SAMN08769206	HI-Ctrl-SAMN08769132	HI-Cyto-SAMN08769132	HI-Ctrl-SAMN08769129	HI-Cyto-SAMN08769129	HI-Ctrl-SAMN08769121	HI-Cyto-SAMN08769121	HI-Ctrl-SAMN08769124	HI-Cyto-SAMN08769124	HI-Ctrl-SAMN08769073	HI-Cyto-SAMN08769073
14	101364258	101364334	14q(0)	59	55	8	6	96	41	19	44	13	23	29	55	109	106	66	73	70	128	42	36
14	101402829	101402902	14q(I-4)	41.6181	54.4667	1	2.61344	63.825	25.6411	21.0113	26.0649	16.1635	23.7859	10.3733	8.97137	28.2454	26.9156	17.5013	13.4646	17.5756	39.0974	37.7427	12
14	101409789	101409861	14q(I-8)	157.723	176.813	11	6.80735	145	103	136	126	37	42	34	58.8123	137.59	153	69.9242	111	94	164.874	79.7216	57
14	101411987	101412057	14q(I-9)	80	85	2	1	29.3731	24	22	39	5	25	9	13	27	75	11	16.7413	12	37	24	13
14	101416171	101416241	14q(II-1)	50	59	2	3	27	26	12	19	3	14	9	22	46	37	24	21	34	59.7452	24	14
14	101435286	101435359	14q(II-12)	149.494	179.156	26.6491	22.1306	103.029	79.5133	42.1557	41.07	21.2692	80.1032	29.2777	20.6598	52.961	106.726	34.6102	26.9373	51.1091	104.088	45.8373	36.1881
14	101438441	101438514	14q(II-14)	25.576	34.7141	10.6462	4.15817	32.4884	22.2106	9.90311	24.0264	4.32988	18.5289	11.0629	13.8237	40.6732	41.7434	16.2887	34.6857	26.2248	59.9563	14.1129	8.44114
14	101453384	101453454	14q(II-26)	20.2127	11.0534	7.18981	9.58191	11.079	16.4066	11.9679	18.4171	8.20574	16	3.17768	8	28	16.986	13.9681	36	28.6023	30.1878	3.35392	16.9319
14	101419687	101419760	14q(II-3)	10.1634	24.6042	5.4039	1	17.929	9.74059	14.4613	9.11507	2.13412	26.5332	1.1003	3.4613	7.53412	10.7266	8.57894	1.17301	4.54547	19.2911	3	4
14	101432367	101432437	14q(II-9)	14.2083	11.9948	3.85168	1.06466	23.3255	12.6772	7.29036	4.89813	6.15421	2.64606	1.6227	1.65353	1.36062	12.3057	3.22341	15.6229	4.32095	14.9251	6.96013	9.03654
1	235291119	235291253	ACA14b	8.56946	4	8.55238	13	31	20.6498	37	33.8239	5	4	8.79868	9	11.8451	23	2	10	5	15	9.69059	12
10	120819524	120819651	ACA19	120	91	9	4	23	25	32	14	5	14	8	12	25	20	21	40	21	19	21	8
17	37009117	37009249	ACA21	41	37	2	6	22	36	23	32	2	11	5	9	18	35	13	25	17	19	10	8
11	8705775	8705904	ACA3	69	72	11	12	28	43	24	32	7	19	8	20	18	34	19	32	30	39	7	2
11	93464146	93464266	ACA32	29	22	2	2	7	4	7	5	3	2	3	5	2	12	5	4	5	1	7	2
X	153996804	153996935	ACA36	28	16	2	4	14	13.9909	3	1.70244	7	12.6877	6	6	14	10.8731	7	10	1.21603	20	1.45923	4.99989
1	220373889	220374019	ACA36B	1374	1132	146	147	322	351	232	295	198	360	177	226	362	399	220	371	306	577	157	120
15	83424698	83424824	ACA45	1236	725	212	203	417	455	266	336	182	243	219	360	408	575	283	512	365	753	224	150
11	2985002	2985124	ACA54	24	17	2	4	16	7	18	21	1	15	3	7	13	16	6	9	5	2	6	4
20	37078013	37078148	ACA60	63	45	1	3	33	28	15	14	3	8	8	11	17	12	12	16	16	19	3	2
1	28906277	28906406	ACA61	54	27	11	15	55	62	57	49	16	18	26	34	51	56	40	67	54	85	47	28
17	62223700	62223832	ACA62	8	13	14	9	40	31	82	43	5	13	15	14	18	23	6	14	18	29	6	12
3	186505089	186505223	E3	75	68.9851	5	7	28.9263	30	18.7799	16	1	6.85502	13	13.8101	17	13.9275	13	15	14.1066	19.797	10	4
1	175937534	175937677	HBI-100	92	85	17	17	25	31	25	26	6	24	9	28	41	49	28	55	36	68	19	6
3	186504465	186504642	HBI-61	32	25	5	9	8	15	3	15	6	7	3	8	4	11	13	5	7	19	8	7
3	52726753	52726829	HBII-210	50	65	9	6	54	88	18	33	9	36	16	46	34	100	31	54	31	84	18	7
16	71792306	71792391	HBII-239	8	19	5	1	11	12	6	11	5	9	1	5	15	12	7	9	6	21	2	3
1	31441011	31441085	HBII-251	31	34	5	5	70	70	26	24	19	23	17	25	35	53	33	60	42	30	19	18
2	101889399	101889512	HBII-289	150	147	32	28	95	92	60	40	45	53	40	138	330	350	138	226	60	118	50	39
9	125642493	125642599	HBII-295	21	35	6	6	7	8	6	7	10	12	5	13	41	29	12	17	14	17	8	3
1	28905256	28905335	HBII-420	4	4	4	4	11	13	1	8	6	2	1	5	5	7	3	9	3	7	4	5
6	133137942	133138017	HBII-429	115	244	9	16	119	108	32	46	39	73	8	44	48	149	40	70	24	127	28	7
15	25227142	25227216	HBII-436	24	14	9	3	19	4	7	5	3	6	9	9	17	32	10	24	17	7	9	2
15	25456944	25457025	HBII-52-23	16	22	6	9	16	16.8	5	1	2	1	14	11	17	18.6429	9	18	5	15	4	3
15	25486894	25486975	HBII-52-39	11.4138	12.1033	4	1	4	7	1	3	1	4	1	8.88889	10	21.708	2.66667	5	6	10.8742	6	6
15	25328735	25328828	HBII-85-17	13.664	10.7622	2.56745	4.07829	24.07	8.12014	14.7761	18.0892	2.92233	6.35011	2.85376	2.53156	3.21844	2.52662	8.65434	7.6366	3.43967	9.94939	2.35992	2.96416
15	25331674	25331767	HBII-85-19	13.664	10.7622	2.56745	4.07829	24.07	8.12014	14.7761	18.0892	2.92233	6.35011	2.85376	2.53156	3.21844	2.52662	8.65434	7.6366	3.43967	9.94939	2.35992	2.96416
15	25339184	25339277	HBII-85-24	8.75	10.6537	1.11378	3.54704	17.2038	10.5322	11.8066	7.59901	2.2005	3	6.69096	2.37222	3.91023	6.66269	9.87377	7.40567	7.71615	10	3.57114	3
15	25302007	25302103	HBII-85-3	41.5991	64.0391	55.5777	59.0838	125.846	68.6847	258.121	155.927	20.374	31.6877	75.5587	65.9684	99.977	59.2204	95.6302	123.548	86.3464	14.2067	38.112	68.3367
15	25315579	25315675	HBII-85-8	29.9961	70.9074	12.0852	18.646	141.907	30.4273	35.7451	62.3299	5.20968	13.2161	19.4372	14.2958	50.4074	28.072	18.7916	43.8412	19.2525	35.1837	27.7882	11.184
15	25318254	25318350	HBII-85-9	41.5991	64.0391	55.5777	59.0838	125.846	68.6847	258.121	155.927	20.374	31.6877	75.5587	65.9684	99.977	59.2204	95.6302	123.548	86.3464	14.2067	38.112	68.3367
X	55209914	55210041	SNORA109	41	55	30	27	292	170	35	85	40	44	34	67	210	290	71	71	55	59	35	72
1	154232204	154232339	SNORA58B	14	16	10	7	95	20	59	46	5	9	26	19	12	14	11	12	14	23	10	5
20	2443606	2443687	SNORD119	19	17	5	2	27	18	3	11	7	14	11	21	25	69	19	37	16	31	20	4
14	45580087	45580172	SNORD127	5	3	1	2	10	8	7	3	3	3	2	3	19	7	4	14	4	7	4	2
10	43912699	43912889	SNORD3J	9	9	24	19	30	30	35	27	19	17	7	25	16	48	3	18	16	24	17	5
13	27829202	27829273	U102	26	19	1	2	30	28	6	6	8	12	9	18	21	41	11	13	20	47	4	9
17	62223439	62223518	U104	69	77	34	24	47	64	42	69	57	67	14	20	80	187	60	69	31	70	23	27
11	75115466	75115611	U15B	2	4	3	2	10.8029	5.83554	3	4	3	2	3.75319	4.00913	5.60609	5.45825	6	7	7	4	6	3.34343
1	28835071	28835275	U17b	4.73262	15.4871	3	4.89478	15	16.7638	7	7	2.80657	1.37943	2	21	9	33	2	7.01366	5.91481	15.4045	11.1297	5
2	232321156	232321235	U20	60	80	21	30	79	108	33	33	42	45	40	36	57	124	48	65	49	59	40	25
11	62620383	62620508	U22	20	15	1	3	9	14	4	4	6	8	4	10	31	14	14	14	10	9	5	4
9	136216252	136216326	U24	35	41	6	10	39	34	9	20	6	28	9	13	29	52	17	64	12	31	4	5
11	62623038	62623104	U25	5	6	3	1	6	5	4	4	3	8	1	5	16	19	11	9	6	5	2	2
11	62622765	62622839	U26	43	50	9	9	48	60	11	31	18	39	27	63	86	152	90	115	77	84	28	17
11	62622485	62622556	U27	19	38	4	3	30	5	5	13	4	16	7	10	20	41	8	16	20	41	14	8
17	19091330	19091546	U3	93.0047	107.253	12.9999	34.1745	144.885	117.716	14.0271	5.63396	33.8776	27.5618	13.3477	62.5301	128.873	129.691	53.3342	93.0931	35.8371	64.6566	35.9267	31.0397
11	62620798	62620868	U31	37	54	6	13	73	72.857	19	53	20	43	22	23	69.7679	80	34	83	26	52	21	16
19	49993226	49993302	U32A	17	27	7	4	15	16	5	7	4	8	5	3	2	12	4	6	7	11	6	1
19	49993875	49993957	U33	12	23	3	4	32	20	14	18	4	10	13	20	30	20	16	28	20	32	5	11
19	49994165	49994230	U34	6	14	1	3	7	15	3	5	3	4	2	4	3	4	5	5	7	15	1	1
1	45244063	45244131	U38B	48	73	4	6	48	59	21	30	8	29	28	42	51	97	57	74	36	50	30	17
22	39715058	39715119	U43	13	23	9	13	9	12	6	8	2	8	2	1	3	21	8	6	7	9	10	1
1	76253575	76253657	U45A	11.1422	17.491	3.91358	6	10.8394	19.1504	3.73491	5	6.39486	12.0952	6.21272	5.14174	7.74929	28.8031	4.48231	14.7164	13	12.8395	10.8753	12
6	86387308	86387378	U50B	25	22	3	3	36	32	8	13	17	5	18	19	44	36	28	42	32	43	27	14
2	207026606	207026675	U51	10	20	2	1	10	7	2	11	5	17	4	6	5	7	3	4	2	6	4	5
6	31804854	31804917	U52	13	19	5	4	19	28	5	10	7	13	7	10	7	19	14	22	6	16	9	4
1	45241538	45241611	U55	17	16	3	3	20	17	6	10	6	13	2	5	17	33	5	14	17	9	2	2
20	2637586	2637657	U57	17	30	1	6	18	16	10	16	21	11	10	23	26	36	22	21	12	23	4	5
9	134361053	134361138	U62A	19.5	35.5	5	3	29.5	36	4.5	11	17	14	3	12	48	51	9.5	10.5	12	22	17.5	9
9	134365874	134365959	U62B	19.5	35.5	5	3	29.5	36	4.5	11	17	14	3	12	48	51	9.5	10.5	12	22	17.5	9
5	137896733	137896800	U63	23	23	4	3	32	40	5	15	5	12	19	34	23	64	26	56	22	42	20	6
16	2012975	2013108	U64	3	4	3	6	18	8	11	10	5	7	3	6	2	7	4	6	6	8	3	2
9	130210781	130210917	U65	28	28	2	8	11	7	8	8	4	3	4	5	11	7	6	13	10	6	1	3
4	152024980	152025044	U73a	56	62	6	6	54	47	23	29	18	34	10	27	24	80	26	44	20	22	9	6
1	173836813	173836884	U74	74	64	8	8	107	89	23	35	23	71	19	62	72	115	62	126	38	82	53	31
17	8076772	8076907	U8	33	47	8	21	82	71	28	10	11	10	10	21	60	78	65	97	22	45	6	7
1	173833968	173834045	U80	25	26	3	8	23	14	2	12	6	21	4	14	8	19	16	12	5	24	9	1
22	39711219	39711313	U83A	5	9	3	2	22.4652	22	7	9	5	5	3	7	8.17822	5	16	19.1712	9	17	1.04661	3
22	39709825	39709917	U83B	52	65	9	9	72.5348	97	29	39	39	72	20	29	81.8218	96	71	90.8288	45	73	20.9534	12
6	31508879	31508956	U84	27	31	13	6	20	32	22	11	11	15	10	14	27	25	14	26	19	25	4	12
12	6619389	6619718	U85	4	17	12	6	10	6	10	6	18	9	6	13	1	22	16	14	11	11	8	13
2	234184373	234184650	U87	18	17	1	5	12	16	9	7	3	16	4	4	27	47	21	32	15	32	11	2
3	160232696	160233025	U90	16	22	3	2	20	45	16	20	12	14	6	20	19	25	15	11	8	9	13	7
5	180670315	180670377	U95	79	97	11	3	45	60	22	39	10	32	26	31	50	130	50	80	34	42	18	13
18	47340394	47340814	mgU12-22/U4-8	15.978	34.9987	31	29	30	73	20	24	31	46	44	60	28.5577	69.4175	57	37	68	39	74	89
11	93454681	93455033	mgU2-19/30	20	25	3	6	15.5755	22	17	14	25	15	6	10	57	41	23	30	20	28	8	11
17	27049601	27049672	mgh18S-121	9	12	5	5	19	17	7	3	2	12	2	5	15	14	7	22	10	9	6	3
11	93464670	93464740	mgh28S-2411	25	51	5	7	42	55	15	23	12	29	10	22	43	80	35	39	14	28	16	8
3	186502586	186502655	snR39B	27	36	6	10	28	38	6	21	7	15	6	15	13	35	13	19	19	44	26	4
1	173833313	173833584	snoID_1111	23.8517	47.3179	6	1	36.7847	34.8985	1.45568	11	6.21531	11.8916	4.31003	7.16981	11.6803	31.0084	6.53377	12.6715	12.2059	15.376	9.37989	8.33846

## Sheet: S7d. tRNA raw counts
Supplementary Table S7d. Raw counts of tRNAs profiled from islet derived exosomes
Chromosome	Start	Stop	tRNA	HI-Ctrl-SAMN08769390	HI-Cyto-SAMN08769390	Hi-Ctrl-SAMN08769199	HI-Cyto-SAMN08769199	HI-Ctrl-SAMN08769191	HI-Cyto-SAMN08769191	HI-Ctrl-SAMN08769188	HI-Cyto-SAMN08769188	HI-Ctrl-SAMN08769206	HI-Cyto-SAMN08769206	HI-Ctrl-SAMN08769132	HI-Cyto-SAMN08769132	HI-Ctrl-SAMN08769129	HI-Cyto-SAMN08769129	HI-Ctrl-SAMN08769121	HI-Cyto-SAMN08769121	HI-Ctrl-SAMN08769124	HI-Cyto-SAMN08769124	HI-Ctrl-SAMN08769073	HI-Cyto-SAMN08769073
1	161510032	161510105	tRNA-Asn-GTT-1-1	20.5166	34.8202	5.37674	16.1455	7.99367	31.8383	16.469	45.8032	11.4002	20.7226	3.40943	20.1941	29.7229	107.373	32.66	27.5793	11.1675	8.65532	2.1441	13.8829
5	180591573	180591637	tRNA-Leu-AAG-7-1	5	11	7	7.07196	7.07318	12.1028	7	12.1752	8	3	3	4.00698	13.0282	15.0611	5.0095	17.0853	3.01792	7.0649	3.03043	6.01341
6	28703207	28703278	tRNA-Val-AAC-6-1	4.17133	4.10683	2.08027	1.04566	5.30789	3.21179	2.08119	3.22681	4.17324	2.02858	3.04918	6.40896	1.09014	12.7452	2.11754	3.22344	2.17135	1.21899	4.12931	1.07094
16	87417629	87417701	tRNA-Met-CAT-6-1	11.77	11.9324	4.08797	4.625	10.583	12.8017	7.68122	13.1602	1.85185	15.0267	2.35426	11.2222	5.51625	29.1196	9.49651	17.1675	9.70959	11.3581	8.68	3.03704
6	27763641	27763712	tRNA-Gln-TTG-3-3	18.4167	21.3697	11.2945	8.78036	10.5535	14.217	7.95317	16.8896	8.72638	11.8886	6.66472	12.5722	5.76	27.2729	7.9032	11.8994	3.98256	8.49074	9.25618	4.49777
13	42030062	42030133	tRNA-Glu-CTC-3-1	8	10	5.16553	3	6	21	7	5	6	17	4	10	11	15	6	6	4	11	10	13
8	67026425	67026497	tRNA-Ala-AGC-8-2	64.9434	122.1	113.325	139.195	40.7886	43.3012	92.1621	285.923	85.4164	188.206	11.4155	61.8675	105.574	96.9322	1.30046	272.343	13.3557	24.1176	11.7332	67.538
6	28864001	28864106	tRNA-Leu-CAA-1-1	54.3195	69.5786	21.2271	18.9252	7.6153	33.597	25.6513	6.23601	14.8739	43.362	25.9817	38.3525	36.4593	56.1486	14.9397	43.7688	22.6704	36.6084	11.842	15.9065
6	28908831	28908935	tRNA-Leu-CAA-1-2	10.9314	43.1722	33.1284	30.2465	12.1712	53.6965	40.997	65.5485	23.3003	25.5708	38.3077	60.3459	47.8737	89.7387	23.3788	19.6113	35.092	58.5102	18.9265	24.3122
1	145397865	145397936	tRNA-Gly-TCC-2-1	109.612	185.392	55.4829	58.4136	37.0403	70.8214	24.6901	86.1813	34.5329	102.673	21.6307	40.0094	52.528	265.753	50.605	70.8821	21.3749	72.5419	24.3361	12.9891
1	161391884	161391955	tRNA-Glu-TTC-4-2	18.757	27.6127	4.61063	29.4442	38.9927	76.7012	1.44388	24.4104	8.85892	34.4466	2.056	16.9656	14.3678	44.536	15.2972	30.7117	10.0797	65.3921	26.5888	16.2197
7	149007282	149007353	tRNA-Cys-GCA-1-1	31	72.2236	25.1407	13.9239	27.0411	38.1162	7	19.2848	42.105	79	36.9276	48	58.3729	541.563	39.042	30.1139	15	73.3426	29.0681	30.6144
11	59319229	59319311	tRNA-Leu-TAA-3-1	31	18.0621	28.3306	26.6824	47.7789	73.6853	35.05	29.3631	52.2068	97.5899	36.4852	41.5488	57.3684	72.2565	56.2419	81.3085	17.2565	45.9071	29.3908	38.6008
2	204229132	204229202	tRNA-Glu-TTC-9-1	9.67851	8.00186	17.095	13	6.00139	12	21.5105	17.4867	12.6012	14	7	13.4456	17	35.2743	14.3456	23.128	5	7	30.6777	4.0013
1	222638348	222638420	tRNA-Thr-TGT-2-1	20.8905	78.1019	17.8155	19.0825	27.3909	47.1359	17.3998	29.7928	28.5351	29.985	29.3299	50.527	14.1281	59.0757	30.4105	31.3736	35.4978	28.1508	30.7306	31.8139
17	29877094	29877165	tRNA-Thr-CGT-4-1	37.2232	41.4498	12.7273	14.3334	15.5	30.4628	14.2101	33.8278	24.4363	59.3623	18.3612	54.0235	30	33.9204	27.2112	35.3004	30.3814	28.7645	32.2312	30.4
16	14379751	14379822	tRNA-Thr-CGT-2-1	25.5468	27.3135	15.2727	28.6666	15.5	38.3993	14.6212	31.9404	22.4489	29.0079	14.8342	29.0722	32	58.4849	13.6056	38.1374	9.00811	13.0513	32.5749	7.6
16	3238095	3238166	tRNA-Pro-TGG-3-5	29.3276	50.1132	26.0376	2.19047	14.3142	62.3445	23.2205	22.1282	4.37874	13.4353	31.6353	29.23	33.8343	77.1135	24.0754	24.2638	14.3294	20.4237	32.7231	24.1414
1	161417376	161417447	tRNA-Gly-TCC-2-2	136.589	229.125	51.0416	58.4136	67.3745	132.114	35.3877	119.022	46.9951	125.814	24.1999	79.7107	74.5931	278.002	57.434	84.92	31.5468	104.366	33.1777	30.443
1	161424757	161424828	tRNA-Gly-TCC-2-3	136.589	229.125	51.0416	58.4136	67.3745	132.114	35.3877	119.022	46.9951	125.814	24.1999	79.7107	74.5931	278.002	57.434	84.92	31.5468	104.366	33.1777	30.443
1	161432167	161432238	tRNA-Gly-TCC-2-4	136.589	229.125	51.0416	58.4136	67.3745	132.114	35.3877	119.022	46.9951	125.814	24.1999	79.7107	74.5931	278.002	57.434	84.92	31.5468	104.366	33.1777	30.443
1	161439548	161439619	tRNA-Gly-TCC-2-5	136.589	229.125	51.0416	58.4136	67.3745	132.114	35.3877	119.022	46.9951	125.814	24.1999	79.7107	74.5931	278.002	57.434	84.92	31.5468	104.366	33.1777	30.443
5	180600651	180600723	tRNA-Val-CAC-1-4	392.116	384.676	127.736	106.057	101.053	150.195	54.143	211.822	91.2381	204.629	55.5672	115.816	169.085	565.53	102.159	155.734	79.9915	189.974	35.4522	78.8512
17	47269891	47269962	tRNA-Gln-TTG-1-1	240.053	382.583	49.1399	76.9897	143.013	141.501	50.442	165.961	130.716	177.076	37.4226	45.8056	157.415	309.452	65.0215	146.34	22.874	111.045	40.4127	52.9101
15	80036998	80037070	tRNA-Cys-GCA-5-1	8.28155	45.7597	25.2816	25.6355	19.9113	56.4484	17.0512	41.0782	18.5148	37.0656	18.5849	40.5061	23.1986	49.9525	37.2355	22.5515	30.1029	19.6572	46.9282	31.2353
16	3207407	3207479	tRNA-Lys-CTT-3-1	36.4187	1.63282	36.9324	89.0094	13.0318	64.9938	113.334	281.122	73.7637	104.758	33.8206	4.08251	121.513	121.957	37.8876	160.595	3.57354	8.66859	53.081	150.058
8	124169471	124169543	tRNA-Met-CAT-1-1	106.419	115.696	50.7324	69.375	54.0752	108.105	46.4601	88.0673	48.1482	111.893	34.1525	89.7777	75.6832	123.301	68.6477	108.333	32.9984	62.4693	53.32	37.963
1	566377	566442	tRNA-Tyr-GTA-chr1-127	52.4198	65.8956	50.3995	51	360.573	186.666	73.8939	128.01	58.9999	40.8906	63.5654	105.338	242.273	341.962	57.4471	103.286	36.6667	60.8493	56.0842	61.8689
21	10492973	10493038	tRNA-Tyr-GTA-chr21-2	52.4198	65.8956	50.3995	51	360.573	186.666	73.8939	128.01	58.9999	40.8906	63.5654	105.338	242.273	341.962	57.4471	103.286	36.6667	60.8493	56.0842	61.8689
3	45730492	45730564	tRNA-Arg-ACG-2-1	69.7646	20.2026	26.4908	32.7772	29.1898	59.458	6.32721	34.5153	14.1022	62.3331	20.2501	54.5756	32.3487	93.2234	21.9898	14.3381	10.8635	24.2306	58.5665	22.3975
6	27638345	27638417	tRNA-Arg-ACG-2-4	10.4916	62.0545	50.0931	76.3218	29.1898	18.0933	33.13	61.0299	51.6472	74.7116	20.2501	54.5756	32.3487	120.953	37.2572	44.2494	10.8635	47.2782	58.5665	34.8121
1	16861775	16861846	tRNA-Glu-TTC-4-1	65.3826	40.1837	38.8687	30.587	39.3598	157.011	56.6218	88.1499	26.9683	49.5862	2.11957	31.8752	130.635	216.1	29.3145	79.8049	10.7158	68.7265	63.5355	17.4937
6	26328369	26328441	tRNA-Arg-ACG-1-1	105.788	62.974	38.4711	125.806	26.5636	89.6689	45.6689	51.264	70.2269	125.878	21.1472	76.7426	92.8575	212.84	50.7395	77.0672	11.4085	101.509	63.7514	28.2313
16	70812943	70813013	tRNA-Gly-GCC-2-4	480.239	676.423	42.2521	63.4471	126.572	264.923	48.8155	209.562	188.559	438.279	21.0909	72.7108	201.482	842.854	199.657	316.582	22.571	128.112	65.5133	19.6187
17	8090479	8090552	tRNA-Thr-AGT-1-1	161.566	206.97	75.3954	59.6351	71.7413	121.691	52.1891	133.693	88.3321	213.912	54.0782	66.0378	114.003	385.686	107.588	147.363	37.0671	82.554	69.262	65.4894
6	26521437	26521519	tRNA-Leu-CAG-1-7	110.568	143.862	71.0994	74.7211	62.449	170.33	32.8719	119.779	55.627	125.821	41.5472	87.7	157.532	372.543	79.4693	178.939	37.2777	95.2717	74.9342	63.6733
1	161500133	161500215	tRNA-Leu-CAG-1-6	157.21	208.817	71.0994	74.7211	108.139	116.141	32.8719	106.048	55.627	84.2176	41.5472	81.8591	207.964	372.543	79.4693	178.939	37.2777	95.2717	74.9342	63.6733
1	161411324	161411406	tRNA-Leu-CAG-1-1	110.568	143.862	56.9411	74.7211	62.449	123.473	32.8719	97.1992	55.627	84.2176	41.5472	81.8591	129.676	316.681	68.8441	154.213	37.2777	123.893	74.9342	63.6733
1	161418742	161418824	tRNA-Leu-CAG-1-2	110.568	143.862	56.9411	74.7211	62.449	123.473	32.8719	97.1992	55.627	84.2176	41.5472	81.8591	129.676	316.681	68.8441	154.213	37.2777	123.893	74.9342	63.6733
1	161426123	161426205	tRNA-Leu-CAG-1-3	110.568	143.862	56.9411	74.7211	62.449	123.473	32.8719	97.1992	55.627	84.2176	41.5472	81.8591	129.676	316.681	68.8441	154.213	37.2777	123.893	74.9342	63.6733
1	161433533	161433615	tRNA-Leu-CAG-1-4	110.568	143.862	56.9411	74.7211	62.449	123.473	32.8719	97.1992	55.627	84.2176	41.5472	81.8591	129.676	316.681	68.8441	154.213	37.2777	123.893	74.9342	63.6733
1	161440914	161440996	tRNA-Leu-CAG-1-5	110.568	143.862	56.9411	74.7211	62.449	123.473	32.8719	97.1992	55.627	84.2176	41.5472	81.8591	129.676	316.681	68.8441	154.213	37.2777	123.893	74.9342	63.6733
11	59318768	59318853	tRNA-Arg-TCT-3-2	67.9373	25.5492	23.5874	46.9212	33.5691	59.9663	54.0046	94.2911	41.0218	96.7487	15.7599	51.5807	96.518	176.691	30.1626	102.165	12.5352	31.4546	82.7471	26.8986
6	27487309	27487380	tRNA-Gln-CTG-1-2	229.428	332.31	68.8619	94.6144	131.851	158.053	68.4595	143.726	114.359	196.307	58.0229	109.559	173.791	408.648	99.1978	132.975	34.5153	111.254	83.0527	61.1983
6	28909379	28909450	tRNA-Gln-CTG-1-3	244.13	378.456	68.8619	106.688	146.008	171.516	68.4595	169.712	126.673	211.115	32.4619	109.559	148.314	463.649	99.1978	132.975	34.5153	124.686	83.0527	61.1983
17	8023071	8023142	tRNA-Gln-CTG-1-5	229.428	349.787	68.8619	114.011	131.851	158.053	68.4595	143.726	114.359	196.307	58.0229	109.559	135.307	408.648	99.1978	155.957	34.5153	131.828	83.0527	83.3106
6	18836403	18836474	tRNA-Gln-CTG-1-1	244.13	378.456	68.8619	128.507	146.008	171.516	68.4595	169.712	126.673	211.115	58.0229	109.559	148.314	439.486	99.1978	155.957	34.5153	147.688	83.0527	83.3106
6	27125907	27125978	tRNA-His-GTG-1-5	37.2489	113.439	61.8418	50.5492	59.9065	127.119	27.2998	74.8657	56.2898	79.4936	36.1179	83.0951	48.8571	268.203	116.358	54.9267	4.16206	32.8356	89.0984	34.7292
14	21101166	21101237	tRNA-Pro-TGG-1-1	28.1339	68.8033	38.7135	62.0444	33.4777	80.5313	29.0129	106.281	103.773	84.1774	79.4002	127.03	73.2212	179.591	77.533	45.1214	59.8171	80.558	89.4129	103.085
1	17199079	17199150	tRNA-Glu-TTC-3-1	39.0884	131.299	57.4779	22.8871	32.6397	76.0209	3.42869	30.6113	97.5956	127.493	92.9476	68.3205	13.1295	152.68	67.3295	27.3272	69.7474	59.511	97.4156	84.5514
10	5895675	5895747	tRNA-Val-TAC-3-1	50.4887	92.4748	55.5563	53.9111	78.3407	150.05	29.4511	95.0354	74.1493	161.018	34.4256	58.1158	82.7067	230.908	68.5974	101.378	25.909	74.7693	99.1557	46.5159
16	57333864	57333946	tRNA-Leu-CAG-2-1	130.01	233.772	104.87	100.935	83.6946	193.683	94.7195	167.187	198.206	256.435	33.8106	44.537	204.896	582.708	230.788	242.718	58.9076	58.489	101.251	98.1535
16	57334393	57334475	tRNA-Leu-CAG-2-2	226.334	253.276	84.1331	100.935	83.6946	193.683	94.7195	167.187	198.206	256.435	33.8106	44.537	168.835	495.977	200.542	264.276	58.9076	58.489	101.251	98.1535
7	139025447	139025519	tRNA-Arg-CCT-4-1	293.862	338.945	95.6117	124.234	147.019	282.214	109.993	225.063	129.223	402.085	74.4025	109.566	203.134	505.761	186.488	291.983	99.1228	149.712	111.139	71.6116
1	148248116	148248189	tRNA-Asn-GTT-2-1	478.888	556.745	114.999	68.2944	108.733	353.027	146.261	376.789	14.4175	522.496	160.316	164.183	263.89	451.968	142.707	290.01	9.30466	173.953	118.379	26.8283
5	180634756	180634828	tRNA-Lys-CTT-2-2	155.097	201.485	90.3259	219.926	98.0625	193.793	106.416	200.557	133.02	282.332	33.7018	130.673	294.706	707.101	181.298	336.363	72.9616	128.189	119.039	74.7242
17	8124867	8124938	tRNA-Gly-TCC-3-1	339.416	526.958	157.427	173.437	204.32	311.384	101.016	274.801	123.227	286.016	91.9125	225.732	226.011	771.297	130.651	236.63	99.9347	318.405	121.984	84.8275
5	180648980	180649052	tRNA-Lys-CTT-2-3	264.039	250.769	146.437	257.388	103.015	254.644	106.416	239.33	254.039	290.196	33.7018	130.673	329.514	759.148	189.281	345.108	78.9705	141.915	126.157	112.149
2	157257282	157257353	tRNA-Ala-CGC-3-1	170.85	323.293	294.072	474.151	297.656	409.179	247.241	351.439	256.064	380.285	67.9784	189.595	415.804	756.25	329.414	482.932	101.423	146.605	128.899	150.266
16	3225693	3225765	tRNA-Lys-CTT-2-5	164.526	201.485	90.3259	219.926	103.086	200.231	106.416	204.165	169.337	296.866	33.7018	133.452	264.462	707.101	189.591	345.781	92.5279	128.189	130.869	80.4566
16	3241502	3241574	tRNA-Lys-CTT-4-1	39.4833	40.9268	57.3908	117.823	202.126	289.82	122.034	233.21	391.58	398.718	98.322	167.877	415.125	437.349	265.698	419.547	147.259	30.3047	134.386	177.696
2	157257660	157257730	tRNA-Gly-GCC-2-2	830.712	1099.04	77.8299	134.238	224.844	367.549	90.4323	351.055	350.149	626.821	94.6221	143.715	332.648	1320.48	316.236	420.334	57.7752	223.007	134.53	39.3023
6	27248050	27248122	tRNA-Val-CAC-2-1	105.537	136.321	193.124	263.399	159.006	308.216	148.773	210.667	168.71	307.605	122.717	368.663	243.835	657.831	124.539	220.351	66.6971	183.997	136.444	65.786
1	161500904	161500975	tRNA-Gly-TCC-2-6	113.462	185.392	51.3649	58.4136	37.0403	105.173	35.905	97.7661	107.757	102.673	55.6041	68.4601	52.528	316.412	50.605	111.108	48.515	107.672	138.203	33.3072
6	27177629	27177710	tRNA-Ser-CGA-2-1	112.832	89.5622	73.579	169.568	152.324	95.8077	112.522	113.62	75.6582	158.544	80.8362	176.272	127.075	222.262	93.0055	128.037	67.2187	193.253	139.304	90.2183
6	144537685	144537767	tRNA-Leu-TAA-1-1	264.521	269.77	162.956	207.23	192.999	244.1	193.754	252.202	199.266	300.773	112.889	195.099	249.226	356.727	174.244	306.162	117.285	254.966	140.791	152.479
9	14433939	14434010	tRNA-His-GTG-1-6	589.875	468.249	116.985	101.755	227.679	323.054	131.275	272.232	210.834	338.195	121.216	188.632	328.316	624.57	215.67	391.572	147.717	386.316	143.702	120.73
11	75946870	75946941	tRNA-Pro-TGG-2-1	158.459	170.517	109	131	150.227	220.669	71.8516	157.919	152.738	216.15	66.5706	140.53	252.658	327.37	162.7	217.925	48	89.2873	148.852	154
6	28574934	28575005	tRNA-Ala-AGC-3-1	340.458	462.397	146.972	265.273	130.765	277.821	148.123	179.2	268.195	377.857	202.3	299.567	442.106	890.309	199.971	441.211	120.916	167.707	150.666	90.83
5	180528841	180528922	tRNA-Leu-AAG-1-2	61.3515	82.6681	165.02	156.526	231.87	342.752	201.009	170.777	271.277	286.171	107.756	288.33	374.929	664.394	283.966	368.695	89.9082	193.03	157.981	250.737
6	27745665	27745736	tRNA-iMet-CAT-2-1	145.025	228.837	48.5505	122.438	100.786	220.206	65.0907	218.46	115.492	215.341	42.2571	101.487	278.812	935.805	219.109	391.321	54.9027	235.168	159.369	90.0417
19	45981861	45981946	tRNA-SeC-TCA-1-1	478	481	97	174	128	177	133	247	157	330	90	163	184	411	183	257	69	136	170	80
6	26575799	26575888	tRNA-Tyr-GTA-8-1	270.504	482.383	159.953	232.047	137.246	140.798	107.438	261.824	166.35	267.144	286.001	360.653	44.5634	136.226	209.148	140.257	275.981	77.5456	170.007	163.126
12	98898031	98898102	tRNA-Trp-CCA-4-1	144.941	181.015	101.019	160.288	105.562	156.113	159.427	180.035	164.31	203.811	35.8924	189.017	155.008	265.701	126.91	123.955	59.4003	127.943	179.829	103.036
17	37023899	37023970	tRNA-Cys-GCA-2-2	326.897	552.43	202.102	321.211	353.279	591.195	300.961	488.139	244.577	403.244	155.037	277.99	605.049	837.184	357.059	689.539	144.832	238.658	184.628	223.965
7	149286165	149286236	tRNA-Cys-GCA-3-1	219.775	207.134	81.8812	100.735	112.5	55.7631	49	91.9998	73.5	89.6632	103.418	223.497	64.7649	121.326	105.275	63.5	148.433	87.9333	186.573	104.877
6	28956780	28956861	tRNA-Leu-AAG-3-1	58.8921	86.9117	193.587	178.694	134.556	450.568	196.398	307.166	277.437	359.335	49.8498	185.067	424.844	903.411	139.079	432.83	87.3637	517.027	197.792	325.984
1	145395523	145395595	tRNA-Lys-CTT-2-1	298.352	343.49	191.685	251.099	155.971	252.484	183.717	418.431	210.831	491.696	197.957	366.441	331.491	1093.88	271.635	519.306	136.818	208.643	200.702	105.827
16	70823411	70823481	tRNA-Gly-GCC-2-5	933.153	1484.44	196.136	205.236	410.133	509.731	160.709	692.388	463.383	867.148	177.057	339.346	464.68	1619.46	460.945	661.519	131.761	266.208	204.836	121.478
1	93981835	93981907	tRNA-Cys-GCA-7-1	58.1163	220.397	109.041	103.439	35.7263	58.654	25.2088	136.746	96.891	90.9147	139.49	286.291	15.0447	210.03	144.948	35.7508	129.612	53.4749	206.728	139.214
6	26323047	26323119	tRNA-Arg-TCG-2-1	32.4895	127.18	70.0642	70.8289	23.7046	80.6442	17.6544	93.1496	62.1473	92.8696	107.982	166.61	17.0659	133.761	101.276	39.057	87.9892	74.1463	209.013	119.643
17	58863594	58863664	tRNA-Sup-TTA-1-1	29.218	77.661	70.2185	63.4985	39.2527	69.273	9.02834	64.15	82.3777	62.2059	76.2423	160.689	14.0493	69.3202	118.549	16.0408	119.425	15.079	211.53	130.342
6	27302770	27302842	tRNA-Lys-TTT-6-1	70.4337	92.9924	84.0162	82.8193	60.9805	108.137	29.0486	85.8751	74.9226	101.013	110.378	183.4	38.7883	117.377	121.04	38.7832	156.757	78.6381	212.62	124.789
6	27473608	27473689	tRNA-Ser-TGA-4-1	160.645	147.31	101.726	85.1492	205.409	246.404	73.4424	82.586	105.093	136.208	96.2012	240.02	145.018	174.066	175.972	182.616	175.254	245.083	216.931	145.828
6	27870687	27870757	tRNA-Gly-GCC-2-3	962.938	1494.23	251.495	244.038	572.007	510.503	219.478	707.754	561.543	877.102	152.534	334.949	516.427	1635.74	505.74	746.421	142.435	282.987	229.184	121.478
6	28849166	28849238	tRNA-Arg-CCG-1-2	154.072	77.4192	139.649	226.641	98.3668	166.29	112.482	210.218	90.9102	312.4	63.1641	154.084	67.4287	81.4928	111.828	70.6163	55.3065	65.0902	236.717	80.298
6	28710730	28710802	tRNA-Arg-CCG-1-1	154.072	55.7859	139.649	262.637	98.3668	166.29	112.482	210.218	90.9102	220.082	63.1641	154.084	67.4287	81.4928	35.5256	70.6163	33.9662	79.7257	236.717	80.298
6	26572093	26572165	tRNA-Ala-AGC-11-1	87.8383	91.0141	201.695	291.873	153.882	262.916	201.021	312.885	212.63	276.434	110.576	332.054	222.114	593.534	140.926	235.35	77.3668	175.107	241.808	187.615
6	27300765	27300836	tRNA-iMet-CAT-1-5	601.843	643.474	150.18	194.2	243.484	400.932	195.514	410.931	221.575	448.47	109.344	238.393	493.97	1418.3	369.285	636.219	159.138	426.446	242.826	150.244
17	80452598	80452669	tRNA-iMet-CAT-1-8	601.843	660.598	150.18	194.2	236.796	407.238	172.593	404.618	228.136	454.928	109.344	238.393	507.031	1430.31	362.867	662.006	159.138	433.037	242.826	150.244
6	26286755	26286826	tRNA-iMet-CAT-1-2	587.236	667.32	150.18	194.2	243.484	407.238	172.593	410.931	228.136	454.928	109.344	238.393	507.031	1430.31	369.285	662.006	159.138	433.037	242.826	150.244
6	27560601	27560672	tRNA-iMet-CAT-1-6	601.843	650.13	150.18	194.2	243.484	407.238	181.293	410.931	228.136	454.928	109.344	238.393	507.031	1430.31	369.285	662.006	159.138	433.037	242.826	150.244
6	26313353	26313424	tRNA-iMet-CAT-1-3	601.843	667.32	150.18	194.2	243.484	407.238	181.293	410.931	228.136	454.928	109.344	238.393	507.031	1430.31	369.285	662.006	159.138	433.037	242.826	150.244
6	26330530	26330601	tRNA-iMet-CAT-1-4	601.843	650.13	150.18	194.2	243.484	407.238	195.514	410.931	228.136	454.928	109.344	238.393	507.031	1430.31	369.285	662.006	159.138	433.037	242.826	150.244
1	153643727	153643798	tRNA-iMet-CAT-1-1	601.843	650.13	150.18	194.2	243.484	508.464	195.514	410.931	228.136	505.795	109.344	238.393	507.031	1430.31	369.285	662.006	159.138	433.037	242.826	150.244
6	27870272	27870343	tRNA-iMet-CAT-1-7	601.843	650.13	150.18	194.2	243.484	407.238	172.593	561.233	228.136	505.795	109.344	338.776	507.031	1481.2	369.285	662.006	159.138	433.037	242.826	150.244
12	98897282	98897353	tRNA-Asp-GTC-1-1	346.855	396.96	169.971	242.935	225.974	412.846	117.975	293.925	220.978	398.937	120.96	215.958	297.973	577.857	296.947	452.97	120.91	275.943	244.913	157.937
17	66016014	66016086	tRNA-Arg-CCG-2-1	327.525	359.364	194.918	271.632	183.056	379.936	147.166	381.475	250.933	507.026	108.524	270.397	390.695	957.21	213.891	393.418	101.657	244.605	245.673	147.232
10	69524262	69524343	tRNA-Ser-TGA-1-1	534.125	461.483	155.884	187.512	259.951	322.796	272.835	286.259	215.36	338.624	235.773	311.752	408.873	459.338	320	531.751	329.48	612.321	245.926	228.413
5	180524475	180524556	tRNA-Leu-AAG-1-1	65.0938	80.5315	181.561	320.26	366.192	467.194	240.83	430.226	314.71	289.738	132.005	365.216	649.878	827.517	355.625	503.182	103.342	279.792	247.325	300.994
5	180601045	180601126	tRNA-Leu-AAG-1-3	60.4397	65.3282	181.561	290.638	356.543	407.371	240.83	344.409	233.616	275.975	96.6689	353.854	502.328	699.407	303.814	485.494	103.342	257.601	248.62	255.582
6	26556775	26556847	tRNA-Lys-CTT-2-4	458.452	400.208	248.349	303.132	312.123	631.115	239.207	603.046	312.993	919.246	160.472	428.403	520.358	1205.41	269.771	576.311	136.818	264.018	253.518	145.306
6	28726142	28726213	tRNA-Ala-TGC-6-1	85.0014	141.902	147.943	143.551	51.4455	93.9264	37.7374	132.592	131.299	99.3229	210.971	314.106	17.9867	156.267	178.863	85.2833	235.521	71.1583	265.964	144.183
1	161493638	161493708	tRNA-Gly-GCC-2-1	1420.47	1891.64	187.585	332.348	251.288	515.839	236.614	586.905	451.963	1109.02	154.421	393.176	575.598	2102	454.784	575.093	202.486	565.634	271.934	359.61
16	3200676	3200748	tRNA-Arg-CCG-1-3	154.072	77.4192	152.584	226.641	98.3668	166.29	112.482	210.218	97.1236	220.082	63.1641	154.084	67.4287	125.326	35.5256	70.6163	55.3065	65.0902	284.157	80.298
17	19411495	19411566	tRNA-Trp-CCA-2-1	289.196	277.49	270.81	254.981	226.465	325.467	315.809	406.595	344.461	416.613	136.902	295.129	291.436	479.07	196.57	274.282	135.069	308.14	298.353	221.555
1	94313130	94313214	tRNA-Arg-TCT-1-1	506.113	820.392	219.803	266.712	292.745	448.635	267.602	404.61	424.252	805.582	164.856	329.292	497.015	1200.67	351.647	539.943	150.335	332.419	303.293	226.852
6	28831463	28831534	tRNA-Ala-AGC-2-2	450.395	681.953	206.636	294.113	297.42	402.38	213.943	487.791	326.326	475.486	85.6429	255.975	704.121	1087.86	329.687	620.043	114.319	324.562	306.64	409.364
17	73031209	73031281	tRNA-Arg-TCG-3-1	159.718	103.22	121.038	157.523	133.912	157.079	95.6772	238.444	196.505	301.992	66.6605	253.153	127.735	235.233	76.2765	129.275	42.3714	87.5	306.647	65.2914
6	28565118	28565199	tRNA-Ser-GCT-4-1	9.71452	74.1894	232.657	85.7398	81.5823	146.333	123.645	175.404	153.558	95.0361	66.2707	352.076	77.1374	107.918	111.37	129.977	133.759	33.013	342.867	377.313
17	8029065	8029135	tRNA-Gly-GCC-2-6	2108.34	2671.28	314.696	593.477	609.716	1512.57	631.143	1193.32	617.462	1693.43	270.119	697.481	1626.66	4428.69	715.878	1343.84	315.892	804.578	358.368	181.636
17	8023633	8023714	tRNA-Leu-TAG-1-1	276.464	369.662	243.804	174.584	656.304	509.993	240.177	314.049	397.63	527.017	174.033	487.191	578.656	1674.08	401.241	829.632	197.547	373.811	366.743	396.693
17	8090185	8090266	tRNA-Ser-GCT-4-3	19.5118	101.14	160.247	85.7398	100.131	104.896	62.9887	143.676	158.513	92.3734	81.169	243.862	68.2659	79.4533	100.993	88.9551	170.946	42.6249	383.527	256.439
12	56584149	56584230	tRNA-Ser-CGA-4-1	376.035	360.576	337.98	361.488	330.891	396.726	308.66	452.201	392.081	505.675	236.074	442.403	394.78	569.822	269.234	510.201	240	405.564	403.498	352.878
11	59323903	59323975	tRNA-Lys-TTT-5-1	478.648	264.595	148.756	85.5855	499.546	387.523	228.296	294.89	108.848	140.268	130.456	389.969	270.594	233.171	435.722	331.328	284.994	190.714	445.978	375.24
15	79152905	79152977	tRNA-Lys-CTT-1-2	1303.73	1281.15	404.785	648.503	586.27	1245.85	496.272	1012.71	624.537	1515.59	361.845	457.165	991.537	2546.75	856.06	1316.15	273.085	360.88	463.422	519.157
11	59318461	59318533	tRNA-Val-TAC-2-1	542.206	716.269	435.156	446.497	612.71	778.46	345.642	1011.67	473.328	977.741	234.934	399.121	650.534	1406.06	573.563	772.378	168.795	420.072	468.153	329.436
14	21093530	21093611	tRNA-Leu-TAG-2-1	402.339	438.202	256.663	370.458	383.437	558.994	371.55	616.641	295.171	548.666	214.973	695.84	662.464	1719.32	287.789	538.585	201.857	438.366	530.415	286.166
5	131516473	131516532	tRNA-Cys-GCA-chr5-2	56.8609	359.507	268.408	146.093	226.127	448.636	57.5189	190.159	256.939	256.938	337.481	773.323	78.9051	494.257	440.415	78.3921	367.55	77.3212	531.963	469.169
2	131094702	131094773	tRNA-Glu-TTC-1-1	732.298	920.395	422.245	404.745	409.371	708.682	407.271	805.764	675.356	1161.92	279.999	529.818	756.089	1818.35	551.525	729.798	284.476	631.071	548.079	434.389
13	41634875	41634946	tRNA-Glu-TTC-1-2	732.298	920.395	422.245	409.914	409.371	708.682	407.271	805.764	668.562	1161.92	273.707	529.818	756.089	1863.43	551.525	729.798	284.476	631.071	548.079	434.389
19	4724083	4724154	tRNA-Gly-TCC-1-1	1068.22	1464.52	476.355	644.36	715.694	1127.3	488.797	1064.87	627.49	1294.66	357.959	762.933	1006.88	2948.28	692.564	1108.22	360.684	828.928	570.388	430.924
6	28911400	28911481	tRNA-Leu-AAG-2-2	681.792	793.129	386.284	471.682	497.751	732.282	258.141	559.73	460.615	859.263	400.018	560.903	586.834	1574.52	420.749	699.958	308.549	597.053	624.771	459.06
16	22308462	22308543	tRNA-Leu-AAG-2-4	831.281	1016.97	386.284	519.024	524.717	838.491	258.141	653.418	617.609	890.496	428.859	594.278	642.613	1801.42	492.287	702.664	308.549	647.731	624.771	480.718
14	21078292	21078373	tRNA-Leu-AAG-2-3	717.463	846.556	464.734	471.682	510.978	732.282	258.141	574.423	471.941	859.263	418.35	575.805	586.834	1604.43	431.047	772.671	308.549	597.053	659.291	473.962
16	22207033	22207114	tRNA-Leu-TAG-3-1	930.639	1048.5	679.964	768.518	848.265	1193.27	802.494	1357.75	962.506	1477.74	452.303	863.246	1271.4	3370.31	992.416	1550.37	333.452	736.466	690.507	848.056
5	180614702	180614783	tRNA-Leu-AAG-2-1	850.806	846.556	435.32	660.697	552.262	754.19	418.016	723.63	482.131	859.263	478.241	575.805	604.205	1628.64	501.325	784.022	308.549	646.398	714.212	473.962
14	58706614	58706686	tRNA-Lys-CTT-1-1	1767.73	1754.24	489.508	737.986	922.793	1379.61	558.121	1373.31	957.783	1813.45	422.257	874.148	1051.15	2838.91	977.642	1627.74	329.632	513.754	719.351	610.343
15	89878305	89878377	tRNA-Arg-TCG-1-1	653.787	390.954	448.056	593.941	369.445	566.915	329.817	747.399	408.365	818.815	260.821	502.167	263.784	573.417	235.078	285.344	203.511	272.662	728.739	238.992
5	180615417	180615489	tRNA-Val-AAC-2-1	753.836	1047.9	662.388	801.84	978.054	1335.35	546.786	1126.27	844.127	1396.32	601.027	1101.12	1537.67	2679.84	987.914	1578.76	412.94	948.725	760.323	805.094
16	3246154	3246226	tRNA-Lys-CTT-14-1	532	456.185	302	264	414.295	185.983	120	277	248	242	405	709.312	187	302.028	398	166	458	208	791.264	302.629
11	66115592	66115673	tRNA-Ser-GCT-3-1	743.411	891.008	943.233	938.079	647.16	971.566	571.642	811.133	547.585	1011.47	196.579	815.751	625.878	1666.2	664.479	574.838	345.965	467.411	810.975	566.655
1	161413095	161413165	tRNA-Gly-GCC-1-1	632.696	864.855	532.01	657.99	854.072	1402.22	464.155	981.187	730.452	1213	292.956	711.506	1316.42	3216.55	692.091	1038.78	245.013	780.096	814.305	608.146
1	161420468	161420538	tRNA-Gly-GCC-1-2	632.696	864.855	532.01	657.99	854.072	1402.22	464.155	981.187	730.452	1213	292.956	711.506	1316.42	3216.55	692.091	1038.78	245.013	780.096	814.305	608.146
1	161427899	161427969	tRNA-Gly-GCC-1-3	632.696	864.855	532.01	657.99	854.072	1402.22	464.155	981.187	730.452	1213	292.956	711.506	1316.42	3216.55	692.091	1038.78	245.013	780.096	814.305	608.146
1	161435259	161435329	tRNA-Gly-GCC-1-4	632.696	864.855	532.01	657.99	854.072	1402.22	464.155	981.187	730.452	1213	292.956	711.506	1316.42	3216.55	692.091	1038.78	245.013	780.096	814.305	608.146
21	18827108	18827178	tRNA-Gly-GCC-1-5	712.922	828.023	532.01	657.99	903.576	1377	702.58	944.184	705.749	1200.7	225.359	744.038	1366.74	3398.66	692.091	1113.37	232.744	792.034	864.305	645.185
12	125406302	125406373	tRNA-Ala-TGC-3-2	1165.49	2072.4	826.031	1153.48	2006.61	1718.38	957.13	1688.95	1316.13	1774.71	325.274	1148.43	2752.17	3037.97	616.14	1109.45	319.961	1074.7	931.746	1187.34
2	27274083	27274155	tRNA-Ala-AGC-8-1	828.648	831.927	724.156	936.298	692.455	931.223	703.714	1101.3	914.41	1263.9	547.993	951.442	979.933	2381.88	882.268	975.945	418.983	509.569	969.674	735.639
1	249168448	249168519	tRNA-Glu-CTC-2-1	634.559	1374.01	618.469	785.073	836.916	1592.77	569.512	1205.08	1039.42	2204.31	494.961	753.912	1331.4	3002.78	1183.76	1938.91	466.859	1290.37	1014.18	704.771
6	28949977	28950048	tRNA-Glu-CTC-1-6	1525.68	2142.65	769.674	771.172	885.484	1774.52	603.569	1514.27	1135.79	2352.64	580.959	980.931	1449.98	3886.31	1325.95	2140.44	542.952	1483.57	1069.7	796.721
17	8022474	8022546	tRNA-Lys-TTT-3-5	2484.43	1982.28	811.804	893.723	1660.57	1339.8	599.668	1182.6	912.95	1483.68	545.894	1252.13	1221.48	2172.69	1140.71	1593.59	586.214	941.91	1098.24	1140.15
6	126101394	126101465	tRNA-Glu-CTC-1-7	1424.91	2180.09	778.054	811.098	893.347	1823.42	633.7	1545	1070.82	2370.8	595.102	1106.6	1466.31	3932.77	1383.77	2027.47	564.63	1478.99	1108.23	812.086
1	161417019	161417090	tRNA-Glu-CTC-1-2	1395.68	2130.02	751.288	826.288	904.037	1790.19	577.986	1569.42	1058.33	2305.7	581.706	1014.91	1484.65	3848.32	1383.74	2027.47	540.624	1467.87	1123.7	812.086
1	161424399	161424470	tRNA-Glu-CTC-1-3	1395.68	2130.02	751.288	826.288	904.037	1790.19	577.986	1569.42	1058.33	2305.7	581.706	1014.91	1484.65	3848.32	1383.74	2027.47	540.624	1467.87	1123.7	812.086
1	161431810	161431881	tRNA-Glu-CTC-1-4	1395.68	2130.02	751.288	826.288	904.037	1790.19	577.986	1569.42	1058.33	2305.7	581.706	1014.91	1484.65	3848.32	1383.74	2027.47	540.624	1467.87	1123.7	812.086
1	161439190	161439261	tRNA-Glu-CTC-1-5	1395.68	2130.02	751.288	826.288	904.037	1790.19	577.986	1569.42	1058.33	2305.7	581.706	1014.91	1484.65	3848.32	1383.74	2027.47	540.624	1467.87	1123.7	812.086
1	145399234	145399305	tRNA-Glu-CTC-1-1	2022.14	2506.57	778.054	1092.93	915.342	1830.77	640.974	1625.12	1146.63	2589.91	595.102	993.279	1544.18	4053.78	1377.09	2145.28	715.974	1478.99	1160.04	812.086
11	59327809	59327881	tRNA-Lys-TTT-3-4	2455.88	2055.13	881.144	964.992	1696.14	1393.5	680.192	1197.57	912.95	1538.88	580.258	1264.46	1294.08	2269.47	1190.68	1698.91	634.851	1004.35	1216.88	1126.47
1	204475656	204475728	tRNA-Lys-TTT-3-1	2365.99	2194.69	1071.39	1174.01	1304.05	1620.43	660.409	1352.28	1133.97	2102.91	872.925	1426.82	1317.98	2521.96	1237.89	1624.5	646.839	1024.38	1284.51	1187.16
15	40886024	40886105	tRNA-Ser-GCT-4-2	133.006	470.456	394.497	270.848	365.543	630.364	91.2538	622.093	355.514	989.289	532.081	861.123	184.451	256.018	401.681	138.949	258.674	295.295	1319.95	771.951
1	204476159	204476231	tRNA-Lys-TTT-3-2	2852.21	2442.05	1126.23	1281.81	1724.72	1630.22	784.253	1362.79	1229.52	1942.95	767.522	1622.78	1444.62	2496.18	1311.67	1798.35	678.398	1107.94	1438.9	1278.2
16	73512217	73512289	tRNA-Lys-TTT-1-1	741.004	1015.28	861.987	697.218	616.15	453.459	212.605	712.905	569.864	537.46	940.287	1707.47	171.258	648.882	1145.46	364.641	1173.3	422.219	1669.12	756.939
15	26327382	26327453	tRNA-Glu-TTC-2-2	2368.31	2606.41	1225.27	1458.84	1328.75	2236.68	737.387	1988.14	1794.33	3323.22	860.329	1353.04	1802.93	5270.92	1555.18	2047.24	512.602	1060.02	1702.48	1196.75
11	122430656	122430728	tRNA-Lys-TTT-2-1	741.004	918.433	869.382	697.218	619.553	453.459	163.791	712.905	606.592	540.466	950.069	1742.47	172.528	638.091	1096.24	405.69	1173.3	422.219	1709.44	756.939
X	18693030	18693102	tRNA-Val-TAC-1-2	2010.13	2668.5	1424.77	1661.45	2379.97	3281.15	1222.46	2804.14	2155.38	4341.78	731.006	1506.89	2593.35	6050.86	2045.37	3186.09	517.219	1674.19	1765.72	1445.84
19	4724648	4724720	tRNA-Val-CAC-3-1	1876.88	2050.19	1578.21	2358.16	1795.39	2502.12	1368.85	2363.74	2467.74	3959.31	873.183	2006.01	3013.8	5023.76	2717.2	4546.02	860.538	1839.31	1841.65	1618.32
6	28626015	28626086	tRNA-Ala-AGC-4-1	409.526	483.654	618.578	1150.85	790.274	1228.54	522.898	845.47	672.812	1116.1	801.354	1294.02	1303.04	3294.26	759.663	1351.77	236.766	662.445	1846.36	893.995
6	27065086	27065167	tRNA-Ser-GCT-1-1	1349.57	922.184	806.759	884.459	1423.46	1322.49	1095.52	1150.62	950.601	975.397	901.816	1427.01	1637.97	1736.55	1013.62	1803.96	837.77	1299.98	1913.12	1132.75
13	45492063	45492134	tRNA-Glu-TTC-2-1	4017.12	4293.59	1973.23	2289.5	2082.5	3498.98	2104.06	3526.39	2691.67	5067.76	1125.96	2626.33	3951.12	7633.13	2560.81	3744.16	1355.43	2273.91	1939.34	1690.48
11	59318103	59318175	tRNA-Val-TAC-1-1	2391.53	3229.34	1782.97	1996.76	2813.4	4167.01	1337.44	3268	2488.25	5266.43	1005.62	1746.7	3320.12	6878.11	2528.91	3903.55	627.893	2402.33	2167.18	1605.39
6	28779850	28779921	tRNA-Ala-AGC-6-1	565.484	1493.38	1078.94	856.847	566.535	703.294	175.257	999.232	1136.71	1189.53	1537.98	2953.79	294.431	1656.18	2345.87	313.194	2332.02	359.263	2408.32	1759.43
2	27273651	27273739	tRNA-Tyr-GTA-2-1	3751.99	4131.4	1792.56	1596.44	1563.13	1495.68	1329.74	1973.85	1382.37	1550.14	2020.24	2976.38	773.942	1626.57	2289.28	1597.38	1942.24	1294.43	2534.39	1662.68
2	70476124	70476194	tRNA-Gly-CCC-2-1	8339.63	5925.96	4055.73	4860.83	3863.35	5951.56	3736.52	7313.94	3833.23	7320.27	1493.24	3738.43	6857	19510	4895.53	8951.87	1551.62	537.606	3268.99	2245.49
16	686737	686807	tRNA-Gly-CCC-2-2	9487.58	7727.57	4337.13	5536.8	3816.65	6830.87	4199.12	7550.64	4122.65	8321.62	2034.41	4327.27	7822.72	21313.2	5510.96	9552.73	1929.37	1074.37	3507.78	2478.51
6	28918807	28918879	tRNA-Lys-TTT-3-3	3157.86	2538.15	1305.65	1517.62	2177.25	2016.23	1021.36	1660.72	1360.73	2456.01	1567.62	2279.64	2183.09	2898.75	2343.06	2471.91	2183.51	1319.32	3843.36	1522.53
6	79668014	79668083	tRNA-Phe-GAA-8-1	3507.49	3236.93	2029.64	1602.33	3194.32	2220.75	960.554	1823.85	1745.06	1531.11	2360.62	5411.38	1602.18	2342.38	3297.25	1708.16	3466.73	1997.15	4971.88	2648.78
