# Supplementary material for: Profiling of RNAs from Human Islet-Derived Exosomes in a Model of Type 1 Diabetes
Source: Int J Mol Sci. 2019 Nov 25;20(23):5903. doi: 10.3390/ijms20235903 (PMC6928620; doi:10.3390/ijms20235903)
Supplement: Supplementary file 1 [file ijms-20-05903-s001.zip › IJMS_Nov5_2019_CEM_Supplementary/Supplementary Table S8 - vsd counts of small noncoding RNAs.xlsx]

## Sheet: S8a. miRNA vsd counts
Supplementary Table S8a. Variance stabilized normalized counts of miRNAs profiled from islet derived exosomes
miRNA	HI-Ctrl-SAMN08769390	HI-Cyto-SAMN08769390	Hi-Ctrl-SAMN08769199	HI-Cyto-SAMN08769199	HI-Ctrl-SAMN08769191	HI-Cyto-SAMN08769191	HI-Ctrl-SAMN08769188	HI-Cyto-SAMN08769188	HI-Ctrl-SAMN08769206	HI-Cyto-SAMN08769206	HI-Ctrl-SAMN08769132	HI-Cyto-SAMN08769132	HI-Ctrl-SAMN08769129	HI-Cyto-SAMN08769129	HI-Ctrl-SAMN08769121	HI-Cyto-SAMN08769121	HI-Ctrl-SAMN08769124	HI-Cyto-SAMN08769124	HI-Ctrl-SAMN08769073	HI-Cyto-SAMN08769073
hsa-miR-194-3p	3.15354	2.55701	2.56662	2.51302	3.00496	2.6148	2.82267	3.49621	2.88914	3.66343	2.94084	2.93765	3.25977	3.13851	2.60314	2.67517	2.15377	2.3157	2.4397	2.5965
hsa-miR-188-3p	2.93695	2.91051	4.71648	5.11016	2.15343	2.37257	3.23071	2.6188	3.69477	2.474	4.12078	3.94923	3.37956	3.3915	2.60314	2.26943	2.15377	2.6143	2.4397	2.5965
hsa-miR-4284	2.32131	1.78115	2.56662	3.34023	4.56399	3.8567	2.54914	2.37595	3.69477	2.73444	2.47035	2.93765	3.93347	2.82082	3.30592	3.57816	3.84859	2.94826	2.4397	2.5965
hsa-miR-409-5p	8.73854	8.96917	7.55539	7.5147	8.48317	8.04722	7.67449	7.77813	7.42556	7.66913	7.95964	7.30515	7.29243	7.15311	7.46732	7.65873	7.47419	7.35514	2.4397	2.5965
hsa-miR-2355-3p	2.87618	3.40545	4.93964	4.19998	2.78784	3.38062	2.54914	3.13373	3.88191	2.11981	3.95364	3.68944	3.48928	2.37909	2.88583	2.67517	3.74026	3.55135	2.4397	3.46357
hsa-miR-95-5p	2.87618	3.45576	4.1251	4.61238	3.00496	2.04512	2.17546	2.37595	2.43094	2.11981	3.76339	3.17077	2.04465	2.54757	2.21562	2.96979	3.18973	2.3157	2.4397	3.74504
hsa-miR-9-5p	2.51164	2.32377	3.92785	2.99658	3.49277	3.49037	3.99981	4.21587	2.88914	3.42174	3.27648	2.93765	3.25977	2.69259	2.21562	2.26943	3.18973	2.47601	2.90065	3.10494
hsa-miR-5100	2.08078	2.55701	3.06627	2.99658	2.15343	2.6148	2.17546	2.37595	2.88914	2.474	2.47035	2.93765	2.81137	2.69259	3.11352	2.49249	2.78837	2.3157	2.90065	2.5965
hsa-miR-5010-5p	3.4612	3.50422	3.69751	4.93134	3.49277	2.04512	2.82267	2.0476	3.88191	2.474	3.54211	2.93765	2.81137	2.69259	3.11352	2.96979	3.35046	3.20888	2.90065	3.10494
hsa-miR-671-3p	4.24235	3.91163	3.06627	4.19998	3.1891	4.63517	3.99981	4.08533	3.21717	3.86828	3.27648	3.68944	3.7728	3.89566	3.62184	4.16202	3.74026	3.28498	2.90065	3.46357
hsa-miR-3200-3p	3.49977	3.11961	5.13255	4.48786	3.34979	2.98071	3.89833	3.94124	3.21717	3.86828	3.54211	3.17077	3.1276	2.93626	3.75556	3.09362	4.04253	4.09135	2.90065	3.46357
hsa-miR-30d-3p	2.42108	2.83187	3.92785	3.34023	3.00496	2.04512	3.23071	3.59773	3.21717	3.12507	2.47035	2.93765	2.61405	3.04154	3.30592	2.8318	3.35046	2.73682	2.90065	3.74504
hsa-miR-424-3p	3.89255	4.43374	4.45159	4.61238	4.28966	3.8567	3.53883	3.86313	4.4484	5.1094	2.94084	2.93765	4.07733	4.58656	3.30592	3.65682	3.49347	3.42491	2.90065	3.74504
hsa-miR-193b-5p	4.5399	3.83934	5.13255	5.34237	3.94818	3.8567	3.99981	5.14203	5.16473	5.29392	3.27648	5.29219	6.23196	6.37471	5.15915	5.36814	4.21263	4.94668	2.90065	3.978
hsa-miR-497-3p	2.93695	2.98427	4.1251	2.99658	3.49277	3.59172	3.04359	3.13373	3.88191	4.1276	2.47035	3.36737	4.43678	4.22227	3.75556	4.5719	3.74026	3.55135	2.90065	4.17726
hsa-miR-215-5p	2.6721	2.4472	2.56662	2.99658	3.00496	3.38062	2.54914	2.0476	2.88914	2.94562	2.47035	3.53813	3.7728	2.82082	2.60314	3.57816	3.00555	2.6143	2.90065	3.10494
hsa-miR-3194-5p	3.53726	3.11961	5.03935	4.19998	2.15343	2.04512	2.17546	2.37595	2.43094	2.474	4.52785	3.53813	2.61405	2.37909	2.88583	3.30962	4.13018	4.00769	3.23039	2.5965
hsa-miR-665	4.69235	4.92066	4.29782	4.72684	4.28966	3.68592	4.6828	4.49724	3.47747	2.94562	4.64103	3.94923	4.14403	4.26325	4.72386	4.44808	3.84859	4.05015	3.23039	2.5965
hsa-miR-378a-5p	2.87618	2.32377	2.56662	2.99658	2.78784	2.6148	3.53883	3.49621	3.21717	3.96023	2.94084	4.1677	2.81137	3.46593	3.98909	3.30962	2.78837	2.1213	3.23039	3.10494
hsa-miR-873-3p	3.83448	3.45576	3.41964	3.83683	2.51944	2.98071	3.23071	2.98555	3.69477	3.54806	3.95364	3.53813	3.48928	3.60331	2.88583	4.21394	3.84859	3.20888	3.23039	3.10494
hsa-miR-760	3.10285	2.4472	4.45159	4.83276	4.04173	3.68592	3.66956	3.86313	3.21717	3.12507	5.17824	3.68944	2.81137	2.69259	2.88583	3.57816	3.18973	3.35682	3.23039	3.10494
hsa-miR-30b-3p	3.77384	3.55097	3.41964	2.51302	3.49277	4.14531	3.53883	3.69209	4.04656	3.54806	4.40481	3.53813	4.32689	3.9473	3.98909	4.16202	3.00555	3.48964	3.23039	3.10494
hsa-miR-148b-5p	3.4612	3.63983	3.41964	3.83683	4.62499	4.43812	3.66956	4.27684	2.43094	3.54806	2.94084	3.94923	3.59059	3.84199	3.47331	3.57816	3.49347	4.17026	3.23039	3.10494
hsa-miR-1296-5p	3.71037	2.74754	3.06627	3.34023	2.51944	3.38062	3.66956	3.2662	2.88914	3.28195	3.27648	2.64757	3.48928	3.31257	3.11352	2.8318	3.35046	2.47601	3.23039	3.978
hsa-miR-487a-3p	5.20024	4.88588	3.06627	2.99658	5.08078	4.80814	3.53883	3.38627	4.19371	4.1276	4.64103	4.35654	4.07733	4.34179	4.84576	4.95112	3.18973	4.44776	3.23039	3.978
hsa-miR-670-5p	4.34868	4.50457	5.77593	5.87374	3.49277	4.20897	3.39383	3.13373	2.88914	3.42174	5.25098	4.2653	3.25977	2.69259	3.47331	2.8318	4.62587	3.72106	3.23039	4.50664
hsa-miR-642a-3p	4.62661	4.19696	4.29782	4.03027	4.12936	4.14531	4.4191	4.08533	3.69477	3.28195	3.95364	4.2653	4.67903	4.30307	4.5188	4.40426	3.84859	3.91863	3.23039	4.17726
hsa-miR-642b-5p	4.62661	4.19696	4.29782	4.03027	4.12936	4.14531	4.4191	4.08533	3.69477	3.28195	3.95364	4.2653	4.67903	4.30307	4.5188	4.40426	3.84859	3.91863	3.23039	4.17726
hsa-miR-24-1-5p	3.89255	5.1132	4.1251	3.83683	4.12936	4.92532	4.95562	4.44529	4.66403	4.47489	4.52785	5.19764	5.39811	4.13652	3.98909	4.31232	5.20619	4.53916	3.23039	4.17726
hsa-miR-624-5p	2.8121	3.63983	2.56662	3.61142	3.49277	4.00852	3.04359	3.2662	3.47747	3.28195	2.94084	3.53813	4.00727	2.93626	3.87729	3.57816	2.78837	3.66683	3.49189	2.5965
hsa-miR-1250-5p	4.10307	3.94639	4.1251	2.51302	3.84782	3.68592	2.82267	3.86313	2.88914	2.94562	4.64103	3.94923	3.25977	3.3915	3.47331	3.99353	4.2905	3.96388	3.49189	2.5965
hsa-miR-432-3p	5.02072	4.6364	3.41964	2.51302	3.84782	3.68592	3.39383	4.33526	2.43094	3.76971	3.76339	3.53813	3.59059	2.69259	3.87729	3.65682	3.00555	2.94826	3.49189	3.10494
hsa-miR-32-3p	3.42147	3.45576	4.29782	4.48786	3.6218	4.00852	3.39383	3.78029	2.43094	4.1276	3.76339	3.68944	3.59059	3.53639	3.47331	3.80161	3.00555	3.72106	3.49189	3.10494
hsa-let-7g-3p	4.52191	4.61526	2.56662	4.19998	4.56399	4.80814	4.6828	3.49621	5.23344	5.48793	4.74584	3.68944	4.07733	3.78614	4.84576	4.1081	4.62587	4.41592	3.49189	3.10494
hsa-miR-664b-3p	3.05001	3.0538	2.56662	2.99658	3.84782	3.68592	2.17546	3.2662	3.21717	3.96023	2.94084	2.64757	3.25977	3.22851	3.30592	3.09362	3.18973	3.35682	3.49189	3.74504
hsa-miR-27b-5p	4.17445	4.25314	2.56662	3.34023	4.84571	4.14531	3.23071	4.15213	4.19371	3.42174	4.12078	3.36737	3.48928	3.72789	3.87729	3.20621	3.84859	3.48964	3.49189	3.74504
hsa-miR-301a-5p	3.15354	3.40545	3.41964	2.51302	4.12936	3.26079	3.39383	3.69209	2.88914	3.66343	3.54211	3.68944	3.1276	3.60331	3.47331	3.20621	4.04253	3.61034	3.49189	3.978
hsa-miR-545-5p	3.71037	3.87596	3.41964	4.03027	3.49277	2.98071	3.53883	2.98555	3.69477	3.28195	2.47035	4.44221	3.68476	3.84199	2.88583	3.99353	3.49347	4.20811	3.49189	3.978
hsa-miR-296-5p	4.6762	4.6364	2.56662	4.03027	4.68347	3.9347	2.82267	3.86313	4.19371	4.34609	4.84345	4.06276	4.58705	2.93626	3.30592	3.49457	3.84859	2.3157	3.49189	4.17726
hsa-miR-100-5p	4.81534	4.6364	6.83061	6.73804	6.5648	6.12399	5.90182	7.01605	6.92323	6.86119	6.34072	6.0815	6.00387	5.77806	4.95804	5.69076	4.74053	4.20811	3.49189	4.17726
hsa-miR-769-3p	4.40882	4.40932	3.92785	4.03027	3.94818	3.68592	3.53883	2.0476	3.47747	4.34609	4.12078	2.64757	3.7728	3.31257	3.87729	3.73114	3.84859	4.05015	3.49189	5.19216
hsa-miR-320e	3.42147	2.91051	4.1251	3.83683	2.78784	2.81221	3.23071	3.59773	2.43094	2.73444	2.94084	2.24878	3.1276	2.93626	3.87729	3.65682	2.78837	2.73682	3.49189	3.10494
hsa-miR-320b	2.99479	3.55097	4.1251	3.34023	3.34979	2.98071	4.26612	4.01516	3.69477	3.66343	3.95364	4.06276	3.85549	3.60331	3.47331	4.16202	3.35046	2.47601	3.71009	4.35158
hsa-miR-874-5p	3.71037	3.40545	3.92785	2.51302	4.04173	3.38062	2.82267	3.38627	3.69477	4.27698	2.47035	2.64757	3.25977	3.46593	3.47331	3.49457	3.49347	2.94826	3.71009	3.46357
hsa-miR-92b-5p	3.33819	3.45576	4.29782	2.99658	3.6218	3.9347	3.53883	4.15213	2.88914	2.474	4.26998	3.68944	2.61405	3.46593	3.30592	3.30962	3.74026	3.12793	3.71009	3.74504
hsa-miR-335-3p	4.88714	4.86817	4.83243	2.51302	4.68347	4.32822	4.09436	4.21587	4.76068	5.06945	3.95364	3.94923	4.53871	3.78614	4.65874	4.1081	3.84859	3.55135	3.71009	3.74504
hsa-miR-139-3p	3.74247	3.29862	3.69751	2.51302	2.15343	3.49037	2.17546	3.2662	3.47747	3.76971	3.95364	4.1677	4.20768	3.78614	2.21562	3.40536	4.43435	3.72106	3.71009	3.74504
hsa-miR-885-5p	6.73104	6.54144	4.71648	5.4786	4.21181	2.81221	5.22622	4.85583	5.42175	5.78715	5.32019	4.35654	4.92389	5.53548	3.98909	4.49057	4.21263	4.6795	3.71009	3.978
hsa-miR-323a-5p	5.26618	4.77614	2.56662	2.51302	3.94818	3.59172	3.99981	3.38627	2.88914	3.54806	5.10161	3.68944	4.26855	2.82082	4.09252	4.16202	4.21263	4.53916	3.71009	4.77353
hsa-miR-128-3p	6.67569	5.6252	4.83243	6.50326	5.64637	6.36314	5.58752	4.93294	6.6995	5.90496	6.66643	6.64295	6.5303	6.13456	6.76425	6.33496	6.90768	6.81856	3.71009	4.35158
hsa-miR-30e-3p	5.03342	5.32232	4.45159	4.48786	4.50025	5.64629	5.90182	5.56069	4.85117	5.81149	5.17824	5.65415	5.52673	5.69182	5.15915	5.74394	5.08171	4.56837	3.89793	5.8384
hsa-miR-376c-5p	5.94625	6.84132	4.83243	2.99658	4.56399	5.62345	5.58752	6.38524	6.8157	5.1094	6.61242	5.50442	4.76542	5.02505	5.8808	4.5719	5.98436	2.73682	3.89793	6.83925
hsa-miR-187-3p	3.74247	4.3334	4.29782	4.93134	2.51944	4.32822	5.41822	5.67689	4.76068	5.06945	4.93479	5.14792	4.14403	4.09158	4.5188	6.21466	4.84662	4.53916	3.89793	2.5965
hsa-miR-505-5p	3.4612	3.18213	3.06627	2.99658	4.28966	3.26079	3.99981	3.59773	2.43094	2.94562	2.47035	4.06276	3.37956	3.66704	2.60314	3.30962	3.94897	3.12793	3.89793	3.46357
hsa-miR-330-5p	3.64377	3.35313	3.92785	2.99658	3.34979	3.9347	4.34469	4.08533	3.69477	3.28195	3.95364	3.53813	4.20768	3.13851	4.27884	3.93249	4.04253	3.20888	3.89793	3.46357
hsa-miR-10a-3p	3.42147	2.91051	4.45159	4.61238	3.6218	3.12857	3.53883	2.6188	4.56032	3.28195	3.76339	4.59938	4.53871	4.37946	2.88583	3.73114	4.84662	4.24495	3.89793	3.46357
hsa-miR-125b-1-3p	5.21144	5.00406	4.29782	5.11016	3.73951	4.63517	3.53883	4.64253	3.47747	3.54806	5.17824	5.46441	4.38291	4.34179	4.09252	4.75688	5.12442	3.48964	3.89793	3.74504
hsa-miR-579-3p	3.57371	3.72319	2.56662	3.34023	2.78784	2.98071	3.53883	3.86313	4.19371	4.70185	4.84345	4.59938	4.20768	4.04514	4.09252	4.75688	4.50111	4.28085	3.89793	4.17726
hsa-miR-627-5p	3.77384	3.29862	3.41964	3.83683	3.84782	3.77399	4.18288	3.38627	3.47747	3.54806	4.52785	3.36737	4.14403	4.48681	4.5188	5.14866	4.84662	4.65252	3.89793	4.89025
hsa-miR-6511b-3p	3.6092	3.68215	3.41964	3.61142	2.51944	3.49037	3.04359	3.2662	3.21717	3.28195	3.54211	3.36737	3.48928	3.13851	2.88583	3.65682	3.94897	4.05015	3.89793	4.99814
hsa-miR-144-3p	2.42108	2.83187	3.06627	2.99658	3.94818	3.26079	3.23071	2.37595	3.88191	3.28195	3.27648	4.8066	4.53871	3.78614	3.11352	3.30962	3.00555	3.72106	3.89793	5.09843
hsa-miR-744-3p	3.83448	4.25314	3.92785	4.03027	4.28966	3.59172	3.89833	3.69209	4.04656	3.86828	3.54211	3.36737	2.9798	3.46593	3.47331	4.16202	3.00555	3.28498	4.06314	3.10494
hsa-miR-363-3p	2.87618	2.65641	3.06627	3.34023	2.78784	3.9347	3.04359	3.38627	3.69477	3.42174	3.27648	3.17077	4.9609	5.02505	4.5188	3.30962	3.00555	3.66683	4.06314	4.17726
hsa-miR-488-3p	4.59256	4.81367	6.21874	4.35128	4.28966	3.9347	5.41822	4.08533	4.85117	5.60407	4.84345	5.46441	4.9609	4.41616	5.15915	4.53182	4.50111	4.38335	4.06314	4.17726
hsa-miR-381-5p	5.90555	5.54973	4.83243	3.83683	4.99135	4.63517	5.26674	5.26615	4.85117	5.29392	5.38622	5.04296	4.58705	4.58656	4.78611	4.72176	5.32069	4.38335	4.06314	5.19216
hsa-miR-122-5p	2.6721	2.83187	3.92785	4.83276	4.28966	4.20897	3.53883	4.01516	4.32682	3.42174	4.64103	4.1677	4.53871	3.78614	4.95804	4.31232	3.35046	3.82341	4.21076	4.17726
hsa-miR-3591-3p	2.6721	2.83187	3.92785	4.83276	4.28966	4.20897	3.53883	4.01516	4.32682	3.42174	4.64103	4.1677	4.53871	3.78614	4.95804	4.31232	3.35046	3.82341	4.21076	4.17726
hsa-miR-190a-3p	4.00181	3.68215	2.56662	4.03027	3.94818	3.26079	4.4191	3.78029	3.47747	4.27698	3.27648	4.59938	4.32689	3.78614	2.88583	3.73114	3.18973	3.55135	4.21076	2.5965
hsa-miR-660-3p	3.64377	3.50422	5.13255	4.93134	3.49277	3.9347	3.23071	3.59773	3.88191	4.1276	2.94084	3.68944	3.37956	3.66704	2.60314	3.20621	3.18973	3.48964	4.21076	3.10494
hsa-miR-450a-5p	3.77384	3.45576	3.06627	3.61142	4.79366	4.0786	3.04359	3.2662	4.66403	4.59292	2.47035	2.64757	4.07733	3.99708	2.60314	2.96979	3.49347	2.6143	4.21076	3.46357
hsa-let-7i-3p	4.17445	4.95461	3.41964	4.03027	4.99135	4.0786	4.62133	4.64253	4.04656	3.96023	4.64103	3.8255	3.37956	3.72789	3.87729	3.40536	3.35046	4.05015	4.21076	3.74504
hsa-miR-548b-3p	4.12727	4.50457	5.83242	5.82352	4.12936	4.32822	4.34469	4.64253	5.42175	4.47489	4.64103	4.86946	3.25977	3.78614	4.78611	4.1081	4.50111	4.09135	4.21076	4.17726
hsa-miR-370-3p	5.0831	4.77614	5.77593	6.26085	5.42577	5.25829	5.05163	4.85583	3.88191	4.04644	4.93479	4.06276	4.26855	3.66704	4.18879	4.21394	5.4933	5.56608	4.21076	4.35158
hsa-miR-1306-5p	3.77384	4.22533	3.06627	3.83683	3.49277	3.77399	4.18288	3.59773	3.47747	3.96023	4.52785	4.1677	3.37956	3.60331	3.87729	4.61088	4.62587	4.35001	4.21076	4.50664
hsa-miR-770-5p	4.6762	4.59381	2.56662	4.03027	3.84782	4.14531	4.34469	4.39135	3.21717	3.96023	3.27648	2.93765	4.14403	3.13851	4.09252	4.49057	4.04253	3.82341	4.21076	4.77353
hsa-miR-181a-3p	3.42147	3.55097	4.83243	5.02355	3.73951	4.00852	3.89833	3.69209	3.69477	4.1276	2.94084	4.59938	4.20768	3.9473	2.60314	3.40536	3.84859	3.87185	4.21076	4.77353
hsa-miR-431-3p	6.31067	6.46733	5.13255	5.4786	5.35597	5.47817	5.34448	5.53628	5.36169	5.06945	6.71848	4.35654	4.92389	4.95247	5.15915	5.47695	5.58769	5.70303	4.21076	5.36298
hsa-miR-499a-5p	4.17445	3.87596	4.83243	4.48786	3.6218	4.0786	3.99981	4.81566	3.21717	4.59292	4.52785	4.59938	4.76542	5.18131	5.29335	4.21394	3.94897	4.41592	4.21076	3.978
hsa-miR-4705	4.60969	4.13842	4.29782	5.02355	4.36341	3.8567	4.26612	4.08533	3.21717	4.20429	4.40481	3.94923	2.37194	3.13851	3.87729	3.80161	3.00555	3.72106	4.34426	3.46357
hsa-miR-431-5p	4.40882	4.59381	4.29782	4.03027	4.21181	4.58842	3.53883	3.49621	5.16473	4.47489	3.27648	3.68944	2.9798	2.54757	3.62184	3.73114	3.84859	3.55135	4.34426	3.978
hsa-miR-181a-2-3p	3.74247	3.94639	5.30251	4.19998	4.62499	4.43812	3.99981	4.68783	4.04656	4.80302	4.84345	5.19764	4.76542	4.48681	3.47331	4.5719	4.36426	4.6795	4.34426	4.17726
hsa-miR-4532	3.10285	3.40545	4.45159	5.4121	4.56399	3.38062	4.55708	3.94124	4.04656	4.34609	4.26998	3.36737	4.88589	4.90194	4.36345	4.75688	3.18973	2.73682	4.34426	4.35158
hsa-miR-373-5p	2.87618	2.74754	4.83243	5.603	3.49277	3.59172	4.4191	3.59773	5.01654	4.04644	6.0469	4.1677	3.68476	4.48681	3.87729	3.73114	4.36426	3.66683	4.34426	4.35158
hsa-miR-142-5p	3.89255	3.2417	3.41964	4.19998	4.43349	3.59172	3.89833	3.78029	4.66403	4.1276	3.76339	3.53813	5.75384	5.28332	4.44326	3.73114	4.43435	3.82341	4.34426	4.35158
hsa-miR-192-3p	4.88714	4.79503	5.98969	5.603	5.12349	5.28769	5.84955	5.23612	6.07272	5.57591	4.52785	4.74083	5.50192	5.37855	5.20529	5.51827	4.94535	4.94668	4.34426	4.64636
hsa-miR-483-3p	4.96878	4.65722	3.06627	4.19998	5.52449	6.12399	3.89833	4.08533	5.78378	5.3942	5.38622	4.1677	3.59059	3.04154	4.5905	3.40536	4.36426	4.17026	4.34426	4.99814
hsa-miR-326	4.59256	4.38446	5.03935	4.19998	5.31975	5.25829	4.62133	4.73173	5.82878	5.51786	6.0469	5.19764	5.47666	5.00126	5.25	4.72176	5.55691	2.3157	4.34426	5.5156
hsa-miR-370-5p	4.32805	4.43374	3.69751	2.99658	4.12936	4.0786	4.09436	4.27684	2.43094	3.28195	4.40481	4.59938	3.59059	4.09158	4.09252	3.20621	3.74026	3.7732	4.46617	2.5965
hsa-miR-182-3p	5.36976	5.37328	2.56662	4.19998	4.84571	4.72428	4.79827	4.21587	4.56032	4.89747	5.25098	4.44221	4.76542	4.76719	4.5905	5.25037	5.08171	4.41592	4.46617	4.64636
hsa-miR-500a-5p	3.74247	4.54989	4.45159	4.72684	4.50025	4.26986	4.62133	4.27684	4.4484	5.14825	4.64103	4.92967	3.37956	4.37946	4.90301	3.49457	4.2905	3.72106	4.46617	4.77353
hsa-miR-4516	3.05001	3.45576	4.83243	4.93134	5.20525	5.06794	4.55708	4.77431	5.63964	4.64843	3.27648	3.17077	4.32689	4.26325	3.62184	4.16202	3.94897	3.42491	4.46617	4.99814
hsa-miR-629-5p	3.74247	3.94639	3.92785	4.72684	4.99135	4.14531	4.74171	4.93294	4.32682	5.06945	4.26998	4.8066	5.89384	5.76405	3.47331	4.53182	4.68436	4.6795	4.46617	5.65354
hsa-miR-378c	2.8121	3.45576	2.56662	4.19998	3.49277	2.37257	3.23071	3.59773	2.88914	4.04644	3.54211	3.53813	3.93347	3.84199	3.62184	4.052	3.18973	3.28498	4.57838	3.978
hsa-miR-758-3p	5.87776	6.54698	5.38047	5.11016	5.70364	4.80814	4.62133	4.49724	5.63964	4.53514	4.74584	3.94923	4.07733	3.99708	4.95804	4.44808	4.79456	3.96388	4.57838	3.74504
hsa-miR-24-2-5p	4.07844	3.98031	4.71648	4.61238	3.94818	4.54008	3.66956	4.01516	3.88191	3.76971	4.74584	4.44221	4.67903	4.84956	4.18879	4.052	4.2905	4.53916	4.57838	4.17726
hsa-miR-628-3p	4.88714	4.88588	4.59022	4.48786	3.84782	4.58842	4.34469	4.44529	4.76068	4.47489	4.84345	4.35654	4.67903	4.48681	4.84576	5.20042	4.74053	4.90169	4.57838	4.50664
hsa-miR-628-5p	4.75517	4.757	4.71648	4.61238	5.03676	4.84828	4.85267	4.33526	4.19371	3.96023	3.54211	4.06276	4.26855	4.58656	3.62184	4.1081	3.49347	5.03263	4.57838	4.50664
hsa-miR-450b-5p	4.55768	4.50457	5.03935	5.54215	5.61686	5.47817	4.34469	3.38627	5.82878	5.1094	3.54211	3.8255	5.16481	5.02505	4.5188	4.5719	4.62587	4.09135	4.57838	4.64636
hsa-miR-148a-5p	5.60853	5.4225	2.56662	4.48786	4.73963	5.13425	5.95226	6.06572	7.09861	7.33367	5.10161	5.46441	6.94287	7.02398	6.93768	7.17627	5.39225	5.26323	4.57838	4.77353
hsa-miR-379-3p	4.87307	5.34803	3.41964	3.34023	4.21181	4.76683	4.85267	4.33526	4.66403	3.76971	4.12078	4.1677	4.32689	4.30307	4.90301	4.052	4.50111	4.44776	4.57838	5.65354
hsa-miR-3615	2.42108	2.91051	4.1251	2.51302	3.00496	2.81221	3.23071	3.69209	3.69477	3.66343	4.40481	4.8066	4.07733	4.04514	2.88583	3.73114	5.03769	4.87864	4.68234	3.10494
hsa-miR-340-3p	4.24235	4.77614	3.41964	3.34023	4.12936	4.43812	3.66956	3.69209	4.66403	4.47489	3.27648	4.35654	3.59059	3.13851	4.27884	3.99353	4.36426	3.20888	4.68234	4.35158
hsa-miR-29b-1-5p	4.55768	4.61526	5.88678	6.14302	4.28966	4.49002	4.4191	4.44529	4.32682	4.64843	3.76339	5.14792	4.43678	4.26325	4.84576	4.85731	4.56487	4.44776	4.68234	4.64636
hsa-miR-495-5p	5.99879	5.6252	5.38047	4.61238	5.31975	4.72428	5.41822	4.77431	4.85117	4.41197	4.40481	5.2457	5.16481	4.18005	5.20529	4.98107	4.50111	4.85522	4.68234	4.99814
hsa-miR-3656	3.33819	3.87596	5.38047	6.53479	5.03676	4.63517	5.26674	4.64253	4.66403	5.02836	5.10161	4.92967	5.19614	4.37946	4.78611	4.31232	4.13018	4.38335	4.68234	5.5156
hsa-miR-4485	2.20947	2.83187	3.69751	4.03027	7.0009	5.16628	4.34469	4.01516	5.23344	3.86828	5.02064	4.06276	6.40229	4.30307	5.01103	3.65682	4.2905	3.96388	4.68234	6.05288
hsa-miR-190a-5p	3.53726	3.76301	5.38047	5.02355	4.04173	3.68592	3.78874	4.08533	4.76068	5.18608	3.54211	3.8255	4.20768	3.72789	4.09252	3.65682	3.00555	3.82341	4.77921	3.74504
hsa-miR-15b-3p	3.9753	3.87596	4.1251	4.19998	4.28966	3.49037	4.48978	4.08533	3.69477	4.59292	4.74584	4.74083	4.00727	4.64936	4.27884	4.052	5.16589	4.94668	4.77921	4.35158
hsa-miR-542-5p	3.67748	3.35313	4.45159	5.19182	4.84571	4.88732	2.82267	3.2662	4.32682	5.22294	3.76339	2.64757	3.85549	4.26325	3.75556	3.49457	3.74026	3.42491	4.77921	4.77353
hsa-miR-592	3.49977	3.40545	4.29782	5.26907	5.42577	5.0336	6.72105	5.56069	3.88191	4.34609	6.00556	5.97179	5.94991	5.39686	6.54934	6.32337	5.4604	5.43055	4.77921	4.89025
hsa-miR-489-3p	3.42147	3.55097	7.98664	8.03889	4.84571	4.92532	4.6828	4.15213	4.56032	5.02836	5.5098	5.85302	5.16481	5.9612	4.72386	5.63553	6.02985	5.93198	4.77921	5.94963
hsa-miR-106a-5p	3.33819	3.83934	3.06627	2.99658	3.00496	4.20897	3.89833	4.27684	5.01654	5.18608	3.54211	2.64757	5.62193	5.16001	2.21562	3.49457	3.35046	3.66683	4.77921	3.46357
hsa-miR-20b-5p	3.53726	4.04573	3.69751	2.99658	3.6218	2.37257	4.09436	3.69209	4.32682	3.86828	3.27648	3.68944	5.7112	5.11642	2.21562	3.30962	4.13018	3.35682	4.86989	2.5965
hsa-miR-141-5p	4.10307	4.0134	5.38047	5.4121	4.84571	4.38424	4.34469	3.94124	5.36169	4.64843	4.26998	5.04296	4.53871	5.30288	5.25	5.03914	5.08171	5.79167	4.86989	4.64636
hsa-miR-1246	3.33819	2.74754	8.11722	7.56134	6.00629	5.52824	4.4191	4.93294	4.76068	4.41197	4.84345	5.46441	5.59871	4.95247	4.78611	5.53849	5.03769	5.70303	4.86989	5.8384
hsa-miR-320c	4.38906	4.61526	6.17576	5.54215	4.04173	3.9347	5.41822	4.68783	3.69477	4.1276	4.84345	5.19764	5.77469	4.67975	5.56486	5.32219	4.04253	3.7732	4.95515	5.44132
hsa-miR-31-3p	4.55768	4.90337	5.45442	6.01467	3.73951	4.68043	6.63112	6.72414	3.69477	3.76971	2.94084	5.04296	3.93347	5.41494	2.60314	3.57816	4.62587	5.66329	4.95515	3.46357
hsa-miR-331-3p	4.72411	4.86817	3.92785	4.83276	4.89593	4.54008	4.6828	4.21587	3.88191	4.64843	4.40481	4.1677	3.68476	3.72789	3.98909	4.72176	3.94897	3.91863	4.95515	3.978
hsa-miR-582-3p	4.62661	4.61526	5.22005	3.83683	5.45944	4.20897	5.58752	4.44529	4.93625	4.94245	5.32019	4.59938	4.99697	4.76719	5.76262	5.06732	5.58769	5.17162	4.95515	5.19216
hsa-miR-876-3p	5.66656	5.26947	5.98969	5.19182	5.08078	4.14531	4.4191	4.89491	4.56032	3.96023	5.32019	4.1677	4.07733	3.99708	5.37631	4.79115	4.36426	4.28085	5.0356	4.89025
hsa-miR-205-5p	5.2554	4.0134	6.30105	5.4786	4.12936	4.92532	9.38691	9.58159	7.22165	5.60407	5.25098	5.58123	6.10608	7.76526	4.72386	2.8318	5.93738	4.96866	5.0356	5.28011
hsa-miR-29a-5p	5.95957	6.10324	6.08573	6.76486	5.81176	5.22827	6.00099	6.01369	5.23344	5.25887	5.5098	6.49227	5.57512	5.72115	5.45473	5.45584	5.83855	5.41467	5.0356	5.28011
hsa-miR-143-5p	3.10285	3.11961	3.69751	3.34023	4.21181	4.26986	4.95562	4.21587	4.04656	4.34609	4.64103	5.14792	4.38291	3.72789	4.09252	3.09362	5.4604	3.87185	5.0356	5.44132
hsa-miR-425-3p	5.45698	5.2423	6.21874	6.73804	5.24444	5.22827	5.00443	5.38038	5.299	5.6854	5.77895	5.91363	5.25681	5.45042	5.37631	5.20042	6.36759	6.11969	5.0356	6.00218
hsa-miR-101-5p	6.12822	6.32609	5.22005	6.10149	6.29395	6.14016	6.02475	6.22673	6.6995	6.56481	5.87392	6.10767	6.41561	6.22937	5.99	5.99847	5.64735	5.83998	5.0356	6.32446
hsa-miR-224-3p	2.6721	2.4472	3.06627	2.99658	3.73951	3.59172	4.34469	4.01516	4.19371	4.1276	2.94084	3.53813	3.93347	4.55408	2.60314	3.57816	3.49347	3.55135	5.11175	4.77353
hsa-miR-1287-5p	4.6762	4.79503	2.56662	3.83683	5.35597	4.63517	3.89833	4.54735	5.78378	5.54718	5.82722	4.86946	5.34325	5.11642	5.85216	5.82842	5.8639	5.1137	5.11175	4.99814
hsa-miR-483-5p	4.05336	3.98031	6.48833	6.05874	4.89593	5.10148	4.79827	4.01516	4.56032	4.20429	5.87392	6.25542	4.26855	3.3915	3.98909	4.31232	4.21263	4.44776	5.11175	5.09843
hsa-miR-142-3p	4.6762	4.59381	3.06627	4.48786	4.89593	5.0336	5.26674	4.93294	5.16473	5.02836	4.84345	4.74083	5.2268	4.92743	5.85216	4.5719	3.84859	3.55135	5.11175	5.36298
hsa-miR-200a-5p	5.52133	5.91866	4.45159	4.61238	5.39129	5.96967	4.4191	5.9597	5.73732	5.25887	5.77895	5.42326	4.99697	5.56814	5.82293	5.61664	5.64735	5.8518	5.11175	6.00218
hsa-miR-3529-5p	4.57523	4.71793	4.45159	3.61142	5.31975	5.10148	4.95562	4.08533	5.68931	5.6854	4.26998	4.35654	5.66726	5.85942	6.0915	4.61088	5.12442	4.99031	5.11175	6.2395
hsa-miR-576-5p	3.71037	2.98427	3.06627	2.99658	2.51944	3.68592	3.66956	3.59773	3.88191	3.42174	3.54211	4.67186	4.38291	5.07147	3.87729	3.99353	4.04253	3.72106	5.18405	3.46357
hsa-miR-296-3p	5.51231	5.02017	4.83243	4.19998	4.56399	4.68043	3.53883	3.78029	4.19371	3.86828	4.40481	5.0964	4.32689	4.26325	4.78611	4.85731	4.2905	3.96388	5.18405	3.74504
hsa-miR-668-3p	5.87073	5.4225	4.83243	5.11016	5.49233	5.60023	4.95562	5.07567	3.88191	4.80302	5.77895	5.0964	4.88589	4.67975	5.69968	5.67258	6.19868	4.65252	5.18405	5.09843
hsa-miR-99a-5p	9.4942	8.84869	9.44061	9.62158	8.11307	8.31248	8.37855	9.59344	9.52465	10.023	9.01541	8.14577	8.71793	7.78965	6.60185	8.56315	6.66999	6.15828	5.18405	6.36513
hsa-miR-133a-3p	4.48521	4.50457	5.59177	5.02355	4.99135	4.43812	5.14159	4.77431	5.36169	6.01386	5.62358	4.86946	4.80672	4.82263	5.20529	5.20042	5.28353	5.15257	5.25288	5.09843
hsa-miR-589-5p	3.9753	4.19696	5.22005	4.93134	3.1891	4.38424	4.95562	4.49724	3.47747	4.53514	4.74584	4.2653	4.07733	4.79518	4.44326	4.5719	4.56487	5.20897	5.25288	4.17726
hsa-miR-675-3p	2.20947	2.32377	2.56662	3.83683	4.68347	5.37244	3.53883	3.78029	4.32682	4.41197	4.52785	5.14792	2.81137	3.53639	3.47331	2.96979	4.43435	4.38335	5.25288	4.50664
hsa-let-7e-3p	4.52191	4.86817	4.1251	4.19998	4.99135	4.49002	5.09731	4.64253	4.4484	4.53514	4.84345	4.86946	5.16481	5.13838	5.01103	4.49057	5.67627	5.03263	5.25288	5.28011
hsa-miR-545-3p	5.24454	5.37328	4.71648	3.83683	5.73145	5.28769	5.68027	5.29558	4.76068	5.42613	4.93479	5.91363	5.52673	5.32218	6.45732	5.49776	5.67627	5.49237	5.25288	5.8384
hsa-miR-218-5p	4.59256	4.13842	5.13255	5.26907	4.50025	5.0336	3.78874	4.59574	5.91477	5.90496	5.38622	5.50442	5.87466	5.11642	4.44326	3.80161	4.62587	4.65252	5.31855	5.28011
hsa-miR-107	7.31082	6.97071	7.88365	6.59584	6.8821	6.66069	6.85949	6.06572	6.6751	6.87279	6.71848	6.45201	6.97921	6.17747	6.86793	6.27607	6.36759	5.38237	5.31855	6.32446
hsa-miR-642b-3p	5.10731	5.53862	6.26049	6.05874	5.67529	5.39961	5.41822	5.53628	5.53483	5.51786	4.52785	4.67186	5.34325	5.99758	5.06213	5.06732	4.94535	4.56837	5.31855	5.36298
hsa-miR-642a-5p	5.10731	5.53862	6.26049	6.05874	5.67529	5.39961	5.41822	5.53628	5.53483	5.51786	4.52785	4.67186	5.34325	5.99758	5.06213	5.92365	4.94535	4.56837	5.31855	5.36298
hsa-miR-577	5.23359	5.29614	4.93964	4.48786	4.99135	4.92532	5.7674	5.14203	5.23344	5.1094	3.95364	5.29219	4.72288	5.02505	5.66714	6.08339	4.79456	5.13327	5.31855	4.77353
hsa-miR-130b-5p	4.6762	4.83207	4.83243	5.02355	5.16495	5.57663	4.48978	5.07567	5.53483	5.6854	4.12078	5.61815	5.75384	5.63131	5.15915	4.92053	4.13018	3.55135	5.31855	4.89025
hsa-miR-147b	5.13111	5.0361	5.45442	4.35128	5.58673	5.0336	4.6828	4.64253	4.93625	5.22294	4.84345	5.46441	4.84686	5.26349	4.84576	5.12205	4.68436	5.38237	5.31855	4.89025
hsa-miR-23b-5p	6.04324	5.84847	6.68501	6.68283	5.64637	5.55264	5.34448	5.43425	4.85117	4.85103	6.08708	5.2457	5.50192	5.26349	6.01606	5.76123	5.73242	5.67666	5.31855	4.99814
hsa-miR-654-5p	6.68373	6.66897	5.71713	5.87374	5.67529	6.04031	5.82269	5.94124	5.42175	5.22294	5.67726	5.46441	5.85521	5.64668	6.06679	6.09707	5.7597	5.86353	5.31855	5.19216
hsa-miR-539-3p	5.3189	5.76518	3.92785	3.61142	4.84571	4.99841	4.6828	5.17408	4.4484	4.27698	5.10161	5.19764	3.93347	4.30307	4.36345	4.31232	4.56487	4.65252	5.31855	5.44132
hsa-miR-93-3p	5.65841	6.00184	6.55692	7.03109	5.24444	5.77623	5.84955	6.19594	5.4794	5.3942	6.20129	5.2457	5.34325	5.53548	5.73149	5.55843	5.16589	5.8039	5.31855	5.58622
hsa-miR-411-3p	6.11043	6.39537	4.59022	5.11016	6.07295	5.8762	4.6828	5.17408	5.68931	4.53514	4.40481	5.04296	4.84686	5.16001	5.15915	5.32219	5.24538	5.79167	5.31855	5.94963
hsa-miR-190b	6.60548	6.50771	8.05933	8.18505	5.64637	5.79679	6.20189	5.99591	6.88117	6.29841	6.12616	6.34612	6.24695	6.80219	6.7332	6.25182	6.45352	6.82456	5.31855	6.14921
hsa-miR-766-3p	4.80054	4.6364	4.1251	4.72684	4.84571	4.54008	4.90507	4.59574	5.01654	4.64843	5.17824	4.44221	4.80672	4.87599	5.52908	5.36814	5.4604	4.96866	5.38134	4.64636
hsa-miR-374a-5p	4.92854	5.51614	5.52474	5.603	5.55595	5.98766	5.14159	4.93294	6.03483	5.92741	5.02064	5.50442	4.63379	5.45042	5.49238	4.98107	5.35692	4.6795	5.38134	5.44132
hsa-miR-501-3p	4.95549	4.98777	6.03851	5.87374	5.45944	4.96233	5.30613	5.67689	5.42175	5.76238	6.16422	6.00001	5.85521	6.05625	5.59977	6.27607	5.88881	5.8518	5.38134	5.77938
hsa-miR-454-3p	4.99499	5.3981	5.03935	6.22264	5.83757	5.64629	4.79827	5.23612	6.37517	5.90496	4.93479	5.68926	5.28621	5.24339	4.09252	4.64881	5.39225	4.24495	5.38134	6.14921
hsa-miR-30a-3p	6.18032	6.23281	6.9879	7.53042	5.67529	6.66069	6.6465	6.9438	6.74711	6.98394	5.72901	6.74645	7.21837	7.32026	6.45732	6.94644	6.45352	5.83998	5.38134	5.89509
hsa-miR-154-3p	6.69172	6.6277	5.71713	5.87374	5.67529	5.22827	5.7674	5.56069	6.14563	5.97128	4.93479	5.04296	4.99697	5.32218	4.72386	5.06732	5.28353	5.13327	5.44149	3.978
hsa-miR-99a-3p	6.4302	6.31963	7.10701	6.76486	5.16495	4.38424	5.58752	5.56069	5.82878	6.17258	6.00556	5.33722	4.9609	5.07147	5.69968	5.03914	5.70462	5.66329	5.44149	5.58622
hsa-miR-145-3p	3.15354	3.11961	3.69751	4.35128	4.68347	4.63517	5.22622	4.77431	5.36169	4.1276	4.93479	5.38089	5.81552	5.37855	3.87729	3.93249	5.61783	4.78255	5.44149	6.14921
hsa-miR-1	5.43805	4.59381	6.48833	6.10149	5.24444	5.10148	6.1809	4.85583	5.58819	5.85899	4.93479	5.65415	6.31964	5.76405	5.37631	5.95405	5.28353	5.29829	5.49923	5.77938
hsa-miR-584-5p	3.29446	3.35313	2.56662	2.51302	3.73951	4.54008	3.39383	3.2662	2.88914	4.04644	4.26998	4.74083	5.06649	4.41616	4.95804	4.1081	4.43435	4.56837	5.49923	4.77353
hsa-miR-1468-5p	5.7609	5.8028	3.06627	3.34023	4.84571	5.0336	5.95226	5.51144	5.299	5.29392	6.0469	5.33722	5.13278	5.26349	5.63385	6.05563	6.11674	5.89816	5.49923	5.44132
hsa-miR-876-5p	6.31067	6.59059	6.65404	6.892	6.41875	5.60023	5.82269	6.16447	5.95592	6.05521	5.96301	5.58123	5.31501	4.97707	5.15915	5.5781	4.94535	4.44776	5.49923	5.5156
hsa-miR-125b-2-3p	5.72234	5.89274	6.55692	6.81707	4.43349	4.38424	4.79827	5.65439	4.4484	4.80302	5.17824	4.74083	4.99697	5.13838	4.5905	5.45584	5.28353	5.59453	5.49923	5.77938
hsa-let-7f-2-3p	6.36669	6.46733	6.34051	6.22264	6.11574	5.75537	6.89856	6.49047	6.90235	6.57904	6.27269	5.68926	5.73268	5.60007	6.49484	5.90821	6.0955	6.08004	5.49923	5.94963
hsa-miR-625-3p	6.22509	5.97738	6.13145	6.10149	5.35597	6.0911	4.90507	5.69904	6.83786	6.46101	5.77895	6.34612	6.5303	6.71027	6.49484	6.3804	5.73242	5.97586	5.49923	3.10494
hsa-miR-452-5p	3.38049	3.40545	4.45159	4.72684	4.62499	4.76683	4.74171	5.17408	5.16473	4.89747	3.95364	5.42326	5.75384	5.73559	3.11352	4.16202	5.35692	5.52231	5.55473	4.77353
hsa-miR-301b	5.33946	4.98777	4.29782	3.34023	5.31975	5.28769	5.48835	5.56069	4.66403	5.22294	5.10161	4.92967	4.84686	5.85942	5.66714	5.25037	5.12442	5.41467	5.55473	5.28011
hsa-miR-342-5p	6.03698	5.54973	6.34051	6.18338	6.07295	5.52824	5.22622	4.93294	5.36169	5.25887	6.16422	5.50442	5.31501	5.04845	5.45473	5.17477	4.84662	5.07374	5.55473	5.44132
hsa-miR-181c-3p	5.17757	5.09811	4.45159	5.19182	5.58673	5.57663	5.34448	5.3244	5.16473	5.51786	5.72901	4.86946	4.43678	5.09412	5.15915	5.45584	5.24538	5.60855	5.55473	5.65354
hsa-miR-486-3p	5.86366	5.59334	5.59177	5.82352	5.08078	5.73421	4.6828	5.58469	3.88191	4.53514	5.5098	5.75702	4.53871	5.69182	4.18879	5.45584	6.29495	6.18656	5.55473	5.65354
hsa-miR-221-5p	6.01163	5.52742	5.59177	5.34237	6.61037	5.8762	6.00099	5.94124	6.10964	6.05521	5.72901	5.72354	5.91277	5.91121	6.01606	5.7087	5.64735	4.00769	5.60816	5.36298
hsa-miR-188-5p	4.69235	4.97128	6.41631	5.92227	5.39129	4.63517	4.90507	5.38038	5.23344	5.78715	5.87392	5.04296	4.67903	5.24339	5.33543	4.64881	4.62587	5.44626	5.60816	5.36298
hsa-let-7f-1-3p	5.7609	6.17666	5.38047	5.34237	5.70364	5.3165	5.90182	5.23612	6.43455	6.56481	5.91915	5.75702	5.59871	5.64668	5.8808	5.74394	6.15829	5.98662	5.60816	5.44132
hsa-miR-199b-5p	4.5399	4.19696	6.21874	5.87374	4.50025	5.37244	5.45371	5.38038	7.27133	7.2997	5.10161	4.92967	5.96812	6.37471	5.29335	5.12205	5.7597	5.60855	5.60816	5.5156
hsa-miR-1197	6.11043	6.21898	5.77593	6.47103	5.20525	4.88732	4.74171	5.38038	4.76068	5.18608	6.00556	5.68926	4.92389	4.58656	5.56486	5.5975	5.67627	5.03263	5.60816	5.65354
hsa-miR-33a-3p	5.92605	5.59334	6.62239	6.76486	5.91231	5.55264	5.95226	5.51144	5.63964	6.05521	5.5098	5.54334	5.81552	5.43279	5.59977	5.41266	5.67627	5.60855	5.60816	6.05288
hsa-miR-183-3p	5.33946	5.34803	5.03935	4.19998	5.16495	4.88732	4.62133	4.54735	5.16473	4.20429	4.52785	4.67186	4.63379	4.95247	4.84576	5.09495	5.4604	5.66329	5.65968	4.77353
hsa-miR-1224-3p	6.79551	6.68415	3.92785	4.19998	6.62524	6.27804	5.55522	5.14203	5.53483	5.90496	6.08708	4.67186	5.37095	4.87599	5.66714	5.67258	5.4604	5.44626	5.70941	5.65354
hsa-miR-1185-5p	6.70758	6.80476	4.71648	4.19998	6.31245	6.45645	6.15961	5.82523	5.23344	5.22294	5.02064	5.2457	4.58705	4.48681	5.41605	4.95112	4.89684	4.99031	5.75748	5.58622
hsa-miR-339-3p	5.40918	5.4225	5.93915	5.82352	5.35597	4.96233	5.22622	4.96998	4.93625	5.57591	5.72901	4.98744	5.59871	5.09412	6.06679	5.41266	5.61783	5.52231	5.75748	5.65354
hsa-miR-664a-5p	6.05569	5.67677	7.10701	7.00882	5.39129	5.28769	5.26674	5.53628	5.53483	5.02836	5.82722	5.85302	5.7112	5.04845	5.33543	5.76123	5.35692	5.17162	5.84905	5.58622
hsa-miR-127-5p	7.55378	7.84631	6.9879	6.86745	6.43573	6.27804	6.09375	6.19594	6.31324	6.0954	6.16422	5.88364	5.50192	5.76405	5.52908	5.99847	6.21846	5.52231	5.84905	5.65354
hsa-miR-6087	2.93695	3.83934	4.71648	6.01467	5.58673	4.80814	5.45371	5.07567	5.58819	5.29392	3.76339	4.35654	6.02142	6.03307	4.65874	5.22561	3.74026	4.47889	5.89274	5.44132
hsa-miR-16-2-3p	4.6762	4.92066	6.26049	6.33437	5.45944	5.62345	5.48835	5.56069	5.58819	5.94952	5.77895	5.50442	5.79525	5.9612	5.25	5.22561	5.16589	6.22342	5.89274	5.8384
hsa-miR-331-5p	5.65022	5.53862	7.23807	6.7912	4.99135	5.50342	5.84955	5.82523	5.53483	6.07545	5.62358	5.78974	5.79525	5.67693	5.93644	6.11062	5.9133	6.17719	5.89274	6.05288
hsa-miR-153-3p	6.7918	6.73846	7.27923	6.96322	7.28932	6.64945	6.96141	6.49047	7.06144	6.41413	6.9097	6.9335	6.68133	7.01219	7.14058	7.02004	6.43674	6.51109	5.89274	6.6216
hsa-miR-140-5p	5.91925	5.6969	4.83243	5.603	6.29395	6.04031	6.00099	6.08266	5.68931	5.54718	5.5098	5.72354	5.77469	5.66189	5.37631	5.39057	5.42673	5.71603	5.93514	6.05288
hsa-miR-410-3p	6.97653	7.09701	4.29782	3.83683	6.63997	6.91661	5.87593	6.58853	5.4794	5.71152	6.55632	6.74645	6.18604	6.34679	7.2433	7.18909	6.78049	7.07687	5.93514	6.2395
hsa-miR-328-3p	6.6676	7.17784	7.33886	7.05303	6.8821	6.32122	6.5352	5.53628	6.54644	5.73718	6.81726	6.47228	6.75654	6.32787	7.20987	6.8037	6.65556	6.88329	5.93514	6.65478
hsa-miR-377-5p	7.41827	7.23391	4.59022	3.83683	6.4855	6.17196	5.68027	5.94124	6.24852	4.89747	6.30711	6.13337	5.91277	5.66189	6.31775	6.27607	6.19868	6.29442	5.97633	5.36298
hsa-miR-544a	7.616	7.42363	7.58852	7.91266	6.98945	6.04031	7.14587	6.69141	6.37517	6.59314	6.79319	6.15863	5.2268	4.90194	6.20906	6.16358	6.0955	5.71603	5.97633	5.58622
hsa-miR-377-3p	5.97276	5.87519	4.93964	4.83276	6.43573	6.20308	5.52217	5.88441	5.16473	5.18608	5.67726	6.10767	5.85521	6.71027	6.29666	5.87682	6.00728	5.82805	5.97633	5.71784
hsa-miR-184	6.44447	6.49054	7.4147	7.03109	6.59534	6.56817	6.15961	5.74235	6.54644	5.73718	5.44934	5.54334	5.55113	5.45042	6.33853	6.34646	5.93738	5.71603	5.97633	5.8384
hsa-miR-299-5p	6.58846	6.38921	3.92785	5.19182	6.5336	6.05744	6.07112	6.16447	5.42175	5.6854	5.38622	4.98744	5.59871	5.97343	5.25	5.39057	5.39225	5.77934	5.97633	5.89509
hsa-miR-132-5p	7.58844	7.76779	6.52303	6.40432	7.47315	7.31555	6.20189	6.54033	7.09861	6.89572	7.34996	6.32397	5.6894	5.39686	6.25353	6.12404	6.21846	6.11969	5.97633	5.89509
hsa-miR-3065-5p	6.85723	7.00736	6.74503	6.76486	7.10004	7.47051	7.37549	7.59571	7.25496	7.57997	6.23744	6.05485	6.82802	6.65064	6.76425	6.90819	6.68427	6.69285	6.01636	6.05288
hsa-miR-532-3p	5.39942	5.38574	6.13145	6.43806	5.83757	5.62345	5.14159	5.86495	6.24852	6.77726	6.58464	5.88364	6.03875	6.10152	5.56486	5.39057	5.93738	5.53705	6.01636	5.5156
hsa-miR-493-3p	5.50323	6.08047	5.83242	5.4786	5.35597	5.60023	5.52217	5.20544	4.93625	4.59292	5.44934	4.35654	5.47666	5.43279	5.45473	5.86087	5.42673	6.19586	6.05532	4.89025
hsa-miR-376a-2-5p	6.35163	6.70909	4.93964	5.87374	6.2752	5.75537	6.1809	6.64659	5.36169	5.71152	6.16422	5.68926	6.03875	6.20884	6.06679	6.04155	6.25721	6.16777	6.05532	5.44132
hsa-miR-652-5p	5.63369	6.19797	6.55692	6.7107	5.98337	5.34474	6.46751	5.82523	5.4794	5.81149	5.62358	5.38089	5.34325	5.09412	5.96347	4.79115	4.99227	4.75748	6.05532	6.19506
hsa-miR-125a-3p	5.35973	5.20055	6.9114	7.2367	5.24444	5.28769	5.14159	5.48617	4.66403	5.1094	5.91915	6.00001	5.62193	5.67693	5.90889	5.63553	5.8639	5.6899	6.05532	6.2395
hsa-miR-4497	4.12727	3.91163	6.48833	5.96921	6.31245	5.75537	6.11604	5.86495	6.14563	5.18608	5.91915	5.46441	5.73268	5.36	4.78611	5.45584	4.94535	4.28085	6.05532	6.55286
hsa-miR-379-5p	7.18057	7.14532	5.65582	4.83276	7.13163	6.76857	6.84623	6.80794	6.21503	5.76238	5.87392	6.43144	6.46771	6.59636	6.8096	6.33496	6.91981	6.47335	6.05532	6.65478
hsa-miR-299-3p	6.63065	6.65876	6.71533	6.22264	5.96007	5.89539	6.83285	6.22673	6.57311	6.63462	6.55632	5.78974	6.1704	6.26958	6.71742	6.32337	6.59636	6.25045	6.09325	6.10185
hsa-miR-421	6.21957	6.0099	6.65404	6.43806	6.00629	5.89539	6.30247	5.82523	5.4794	5.6854	5.91915	6.67828	5.81552	5.88555	6.27525	6.72665	6.61139	6.54059	6.09325	7.0283
hsa-miR-99b-3p	6.35163	6.38302	6.59002	6.26085	6.33072	6.36314	6.20189	6.35769	5.63964	5.88216	6.20129	6.53145	6.23196	6.09034	6.20906	6.50871	6.33173	6.25935	6.1302	5.5156
hsa-miR-2110	6.57555	5.83038	7.43306	7.59162	5.70364	5.52824	5.09731	5.53628	5.82878	5.42613	5.77895	6.25542	6.07281	6.49828	6.29666	6.34646	5.24538	6.13912	6.20138	5.44132
hsa-miR-330-3p	6.09242	5.79349	5.98969	5.96921	5.93639	5.64629	5.90182	6.42561	4.66403	5.42613	5.10161	5.61815	5.28621	5.2023	6.18631	6.05563	5.96106	6.18656	6.20138	5.77938
hsa-miR-532-5p	5.73789	5.51614	7.45118	7.38239	5.61686	5.85675	6.20189	5.97792	6.14563	6.68814	6.00556	6.72971	6.49307	6.34679	6.4188	6.11062	6.41976	5.97586	6.20138	5.89509
hsa-miR-130b-3p	6.4061	6.23968	6.88497	7.11689	6.4691	7.13388	7.14587	7.42712	7.95769	8.02665	6.4371	6.96245	8.39727	9.32965	8.24892	8.3486	6.07395	7.15997	6.20138	6.14921
hsa-miR-329-3p	6.98306	6.84132	5.65582	6.18338	6.68326	6.64945	6.764	6.43881	5.95592	6.0954	6.69269	6.34612	6.4419	6.39302	7.02998	6.74413	7.02456	6.92302	6.2357	6.05288
hsa-miR-193a-3p	5.11926	4.97128	5.38047	5.87374	5.83757	6.29258	5.70991	6.16447	5.87242	6.29841	5.72901	6.47228	6.31964	6.33736	5.01103	5.55843	5.96106	6.08004	6.2357	6.10185
hsa-miR-503-5p	5.0831	5.44649	7.1297	6.10149	6.63997	6.98976	5.48835	5.3244	6.6995	6.62093	5.67726	6.27864	6.95204	7.301	4.18879	5.51827	6.27621	5.63618	6.30196	6.48067
hsa-miR-224-5p	2.99479	3.11961	4.93964	5.603	4.84571	5.06794	4.90507	5.35266	4.4484	4.34609	4.26998	4.1677	5.77469	6.23953	3.47331	3.99353	4.56487	5.81603	6.33398	5.09843
hsa-miR-337-5p	6.76553	6.65363	6.08573	6.56564	6.85712	6.48203	7.22995	7.19009	6.14563	5.45736	7.8118	7.45523	7.07465	6.90783	7.08019	7.25153	7.77702	7.34682	6.36531	6.74996
hsa-miR-34a-3p	5.80584	5.88399	6.68501	6.892	6.05108	6.30697	6.97365	7.57194	6.07272	6.46101	5.38622	6.0815	6.84781	7.2617	6.01606	6.50871	6.31346	6.36208	6.36531	6.89584
hsa-miR-106b-3p	5.44754	5.89274	7.27923	7.13756	5.61686	5.85675	5.7674	5.97792	5.53483	6.01386	6.08708	5.85302	5.59871	5.92387	5.66714	6.25182	6.21846	6.3538	6.42599	6.05288
hsa-miR-17-3p	6.8066	6.91606	7.87024	8.45583	6.84447	6.83955	6.88566	7.00721	7.65496	7.57287	6.9097	7.08596	7.17204	7.29128	7.19855	7.42409	7.2429	7.11657	6.48422	7.00276
hsa-miR-493-5p	7.09577	7.23391	6.93735	6.43806	6.66897	6.63811	6.37816	6.41228	6.03483	6.01386	6.20129	6.25542	6.27647	6.21914	6.71742	6.66374	6.25721	6.65289	6.51247	5.8384
hsa-miR-670-3p	7.09276	7.20965	6.21874	6.40432	7.34428	6.59186	6.77804	6.61203	6.59929	6.83771	6.08708	6.30148	5.31501	4.52085	6.25353	5.82842	6.59636	6.22342	6.51247	6.55286
hsa-miR-3184-5p	5.29805	5.65636	7.10701	7.39961	5.61686	5.77623	5.61911	6.61203	6.28124	5.73718	6.71848	5.0964	5.79525	6.29902	6.23147	6.17652	6.66999	5.75435	6.51247	6.32446
hsa-miR-543	7.12263	7.30106	6.21874	6.01467	6.51774	6.3493	6.67679	6.91575	6.18075	6.59314	5.87392	6.30148	6.77733	6.61208	6.45732	6.68199	6.27621	6.77579	6.54018	6.36513
hsa-miR-149-5p	7.20869	7.27457	5.77593	5.82352	6.4691	6.81963	6.72105	6.75614	6.49158	6.41413	6.58464	6.53145	5.75384	5.76405	6.49484	6.65452	6.95558	6.75707	6.54018	6.55286
hsa-let-7a-3p	6.62231	6.90747	6.17576	6.01467	6.4855	6.36314	7.12406	6.38524	7.36583	6.9946	6.76871	6.71277	6.38884	6.38389	7.00421	6.31169	6.59636	7.00993	6.54018	6.68721
hsa-miR-135b-5p	4.26427	4.43374	4.45159	5.77148	4.68347	5.52824	4.79827	4.44529	3.69477	4.94245	2.94084	4.67186	3.93347	4.09158	3.30592	3.73114	2.78837	4.20811	6.59406	3.978
hsa-miR-203a	6.04324	5.1132	5.52474	5.54215	5.24444	5.25829	6.04812	6.58853	6.31324	4.59292	5.91915	6.82736	5.03215	6.15618	4.65874	5.25037	5.39225	5.95408	6.62026	6.48067
hsa-miR-203b-5p	6.04324	5.1132	5.52474	5.54215	5.24444	6.14016	6.04812	6.58853	6.31324	4.59292	5.91915	6.82736	5.03215	6.15618	4.65874	5.25037	5.39225	5.95408	6.62026	6.48067
hsa-miR-7-2-3p	6.57987	6.93733	4.45159	3.61142	6.80582	6.51958	6.67679	6.87747	5.68931	5.6854	6.27269	5.943	5.66726	5.85942	6.0915	6.45663	6.7263	6.38666	6.64599	6.2395
hsa-miR-31-5p	5.07084	5.83038	6.80265	7.39961	5.58673	6.32122	7.12406	8.08142	4.76068	5.48793	5.32019	6.02769	5.77469	6.22937	3.87729	3.49457	5.16589	6.33708	6.64599	5.8384
hsa-miR-15b-5p	9.37148	8.56984	9.1993	8.58183	8.86772	8.73561	9.48211	9.89699	9.55839	9.55721	8.85034	8.89221	9.7167	8.54621	8.53193	9.11141	8.3563	6.84834	6.64599	8.57031
hsa-miR-181c-5p	6.86785	6.85926	5.93915	5.603	7.82187	7.34373	6.89856	7.17439	7.15264	7.00517	7.82372	7.47545	6.8576	7.39482	6.79464	7.03431	7.30891	7.14084	6.67127	7.1023
hsa-miR-376b-5p	6.69967	7.50562	5.71713	5.71749	6.58015	6.10764	6.6917	5.53628	3.88191	5.88216	3.76339	6.58828	5.94991	6.00951	6.25353	5.93893	5.70462	6.10988	6.67127	3.978
hsa-miR-29c-3p	9.9258	10.1186	9.39921	10.4764	9.31323	9.11847	10.0181	11.3429	10.8439	10.9241	10.2665	9.12117	11.1497	9.60161	9.83204	10.2802	9.25095	7.73898	6.69611	8.48069
hsa-miR-216a-5p	4.24235	4.61526	8.11722	8.75234	6.5648	8.18205	7.15665	7.2735	9.51093	10.0424	6.52743	7.58185	7.63179	8.13507	8.77225	8.65377	5.4933	4.90169	6.76817	6.10185
hsa-miR-32-5p	6.7503	6.81858	7.3582	6.91613	7.31706	7.49584	7.68941	7.54778	7.52448	7.51484	6.86422	7.72383	7.70953	7.8204	7.63622	7.735	7.56959	7.87539	6.76817	7.28288
hsa-miR-362-3p	5.7145	6.14774	5.93915	6.18338	6.19768	6.32122	7.00978	6.50309	7.09861	6.91828	7.05846	6.74645	6.26179	6.80903	6.7332	5.72643	6.50272	6.41082	6.76817	7.30394
hsa-miR-21-3p	4.12727	4.38446	5.88678	6.68283	5.81176	6.41719	5.61911	5.92254	5.63964	5.76238	5.82722	6.71277	5.7112	6.68076	6.04165	5.74394	6.48651	6.77579	6.79142	5.65354
hsa-miR-199a-5p	4.26427	4.3334	6.93735	6.7912	4.79366	4.72428	6.20189	6.58853	6.8157	7.74682	6.00556	6.51199	6.291	7.0415	5.59977	5.93893	7.35427	6.28573	6.81429	6.65478
hsa-miR-671-5p	6.94678	7.05872	5.52474	6.10149	7.11065	6.68292	6.28291	6.21142	6.07272	6.15367	7.13704	6.55064	6.03875	5.85942	6.61894	6.45663	6.40258	6.2682	6.8368	6.71893
hsa-miR-98-3p	6.59699	6.9331	6.45277	6.10149	6.50171	6.55618	7.07943	6.31534	7.11685	6.20966	6.81726	7.07274	5.85521	5.84618	6.99114	6.5189	7.15334	7.14084	6.85897	6.86782
hsa-miR-339-5p	6.33129	6.12566	7.06054	7.45006	6.4691	6.49466	6.22258	5.9036	6.92323	7.2111	6.40568	6.18344	6.03875	6.02134	6.20906	5.7087	6.15829	5.52231	6.85897	6.95029
hsa-miR-152-3p	7.25797	7.32384	7.58852	7.94819	6.8317	7.08464	7.43869	8.05166	7.48291	7.78415	6.93192	7.43472	7.74689	8.32815	7.69378	7.86048	7.44932	7.65722	6.90232	6.00218
hsa-miR-802	6.22509	6.53587	6.62239	7.15794	5.93639	6.73705	7.45625	7.74132	8.70011	8.88803	5.17824	7.11202	8.53786	9.28257	8.78365	8.99581	6.56582	7.72941	6.92351	5.89509
hsa-miR-598-3p	8.03411	7.98955	8.83538	8.55903	7.38853	7.30126	8.36467	8.24063	7.36583	6.91828	7.85892	7.46537	7.55564	7.32979	7.25427	7.61666	7.63721	7.09686	6.92351	8.16111
hsa-miR-323b-3p	7.19751	7.78665	5.13255	5.4121	7.21263	6.75814	6.61557	6.71331	6.57311	6.41413	6.81726	6.84301	5.52673	5.69182	6.97796	6.8926	5.81274	5.92079	6.92351	6.68721
hsa-miR-500a-3p	5.046	5.17202	5.38047	5.96921	5.70364	6.26336	6.20189	6.25688	6.54644	6.44555	6.63968	6.77936	6.69232	7.22129	7.23224	6.59795	6.75365	6.84834	6.94439	6.71893
hsa-miR-155-5p	3.4612	4.40932	3.06627	5.87374	4.36341	5.79679	3.53883	4.08533	4.32682	4.89747	3.95364	6.23183	4.84686	5.77806	3.62184	5.36814	3.62253	5.01163	7.00529	3.978
hsa-miR-769-5p	7.59485	7.99767	7.72884	7.91266	7.37099	7.19701	7.27022	7.21332	7.02328	7.20193	7.44569	6.88896	7.06623	7.0588	7.36978	7.22688	7.3363	7.2067	7.02503	7.4808
hsa-miR-505-3p	5.22256	6.02588	6.62239	6.62542	6.15729	6.54408	6.09375	6.16447	6.92323	6.87279	6.34072	6.91881	6.81802	7.10395	6.11579	6.01297	6.83272	7.28283	7.04451	6.6216
hsa-miR-33b-5p	7.51152	7.79832	8.15088	8.61906	7.31706	7.16579	8.218	7.9585	7.39601	7.22926	7.84728	6.88896	6.50559	6.29902	7.96488	7.45095	7.72961	6.90045	7.04451	7.23981
hsa-miR-496	7.49335	7.61522	6.34051	6.22264	7.05682	7.10124	7.25023	6.93451	6.14563	6.68814	7.28242	6.77936	6.87699	6.42006	6.85357	7.13049	7.07962	6.98869	7.04451	7.34516
hsa-miR-150-5p	6.83214	7.05094	6.45277	5.11016	5.96007	6.82962	6.34082	6.03124	7.20471	6.96238	5.72901	6.71277	8.12878	7.68954	5.90889	5.5781	7.05785	5.50742	7.06372	6.89584
hsa-miR-1179	8.1121	7.77253	7.58852	8.13453	7.69373	7.27954	7.2997	7.44686	7.71603	7.68895	7.38258	6.87381	6.96115	6.80903	7.6529	7.68159	6.78049	7.49349	7.06372	6.97677
hsa-miR-411-5p	7.94833	8.04935	6.30105	5.54215	7.70076	7.65607	8.03148	7.75193	7.76309	7.59405	6.79319	6.99082	7.57951	7.74759	7.69378	7.50833	7.49863	7.68058	7.06372	7.49918
hsa-miR-582-5p	7.37674	7.47105	7.10701	6.9862	7.11065	6.85921	7.78977	7.65347	7.45452	7.56574	7.47623	7.27086	6.99704	7.32026	7.42909	7.14372	7.04684	6.66633	7.08268	7.79528
hsa-miR-455-5p	6.06804	6.49054	6.34051	6.73804	6.85712	6.17196	7.28011	6.89673	6.88117	6.86119	6.23744	6.53145	6.51799	6.75343	6.45732	6.29991	6.41976	5.77934	7.08268	6.95029
hsa-miR-451a	4.10307	4.92066	5.30251	5.34237	6.40157	5.60023	3.89833	5.04131	5.58819	5.94952	6.86422	6.0815	7.69322	6.62763	6.33853	6.7614	9.43531	6.48856	7.1014	9.02177
hsa-miR-96-5p	8.35158	8.27652	7.88365	8.04983	8.41208	7.72194	7.31902	7.57194	7.76309	8.0676	7.64706	7.34965	7.09135	7.34867	7.46732	7.2637	7.34531	7.36753	7.11987	6.6216
hsa-miR-1307-3p	6.28447	6.49629	7.58852	7.73416	6.54929	6.59186	6.1809	6.49047	6.43455	5.94952	7.13704	6.53145	6.20151	5.67693	6.18631	6.52902	6.83272	6.43459	7.13812	7.14961
hsa-miR-376b-3p	8.48286	8.67229	8.28826	8.08218	7.55308	7.62197	8.2834	7.97672	7.46879	7.59405	7.44569	7.65459	7.59129	7.9863	7.66117	7.88038	7.89222	7.93766	7.17392	7.46219
hsa-miR-380-3p	8.55252	8.57256	7.81533	7.17804	7.37099	7.21237	7.7618	7.51075	7.22165	6.57904	6.63968	6.62496	7.43658	6.82934	7.49534	7.44027	7.3363	7.31731	7.17392	7.34516
hsa-miR-382-3p	8.25916	7.90576	7.46908	7.43344	7.51367	7.13388	6.83285	7.23618	7.02328	6.80174	7.03812	7.37139	7.02338	6.70295	7.0427	7.14372	7.25252	7.40007	7.1915	7.19542
hsa-miR-487a-5p	8.02939	7.93986	5.03935	3.83683	6.95455	7.39174	6.00099	6.50309	6.46335	6.92944	6.86422	7.01865	6.68133	6.14541	7.0553	6.4881	7.13266	7.35514	7.20886	7.2615
hsa-miR-345-5p	6.71936	6.91177	5.52474	6.36977	6.84447	6.77893	6.20189	6.27172	6.10964	6.13451	7.44569	7.0048	6.6591	6.71027	7.31842	7.22688	7.65907	7.424	7.24297	7.1727
hsa-miR-708-5p	8.0199	7.96699	7.46908	7.27453	8.53526	7.61042	8.48502	7.86382	8.85474	8.69576	7.26503	7.25924	7.74161	7.50832	7.66117	7.24541	6.91981	7.03604	7.24297	7.79528
hsa-miR-129-1-3p	8.61163	7.98752	7.89693	7.48274	6.91878	7.34373	7.94085	8.06874	6.9438	7.37503	7.95964	7.66343	7.29243	7.18498	7.62781	7.28773	7.52268	6.81856	7.25973	7.65482
hsa-miR-485-3p	7.56253	8.41024	5.59177	5.11016	6.59534	7.39847	6.63112	6.95303	6.6751	7.05694	6.52743	6.69563	7.1403	7.47434	7.66117	7.71742	7.09039	7.27408	7.25973	7.40486
hsa-miR-655-3p	8.15752	8.21518	8.27815	8.43928	7.8411	8.14651	8.50625	7.709	7.69191	7.35863	7.72543	8.03435	7.87291	8.19367	7.86103	7.98697	7.87986	6.78198	7.2763	8.02823
hsa-miR-376a-3p	7.73678	7.56693	5.93915	5.4786	7.05682	7.08464	7.17798	7.26612	7.25496	7.1927	6.86422	6.9767	7.27061	7.20065	6.88216	7.4349	7.03574	7.72941	7.29267	7.1023
hsa-miR-204-3p	7.94833	7.63877	9.65513	9.85788	7.52956	7.32265	7.27022	7.71985	6.28124	6.46101	7.88192	7.61868	7.20309	7.0588	7.54979	7.65412	7.57726	7.80424	7.29267	6.32446
hsa-miR-889-3p	7.43741	7.67212	7.78707	7.13756	7.68666	7.61042	7.621	7.21332	6.6751	6.62093	6.97534	6.90396	6.97921	7.00625	7.62781	7.27577	7.3363	7.62318	7.29267	6.89584
hsa-miR-485-5p	8.70044	8.23592	7.97416	7.70676	7.71473	7.3645	7.24012	7.29544	6.7235	6.05521	7.43017	7.07274	7.17204	6.74632	7.0678	7.15683	6.93183	7.44754	7.34072	7.12615
hsa-miR-1301-3p	8.06058	7.93353	7.84305	7.19786	7.86008	7.58114	7.80355	7.79363	7.61704	7.33367	7.61995	7.51505	7.24099	7.1095	7.63622	7.76527	7.51471	7.35514	7.35639	7.23981
hsa-miR-28-3p	6.28975	6.34532	5.77593	6.33437	6.58015	7.03366	7.28994	7.51075	6.98409	7.29108	6.69269	7.05941	7.43004	8.09091	6.95123	7.4295	6.71243	7.57412	7.38722	6.74996
hsa-miR-590-3p	7.59058	7.31086	8.13974	7.86387	7.65078	7.65044	8.04315	7.11805	7.76309	7.73416	7.59233	7.74063	7.89685	7.59388	7.79494	7.82807	7.60003	7.77663	7.4174	7.9096
hsa-miR-25-3p	7.36679	7.29777	5.59177	5.66139	6.95455	7.07627	7.02163	7.23618	7.20471	7.43885	7.13704	7.68962	7.3068	8.09371	7.48606	7.32305	7.38956	7.70357	7.47594	7.28288
hsa-miR-3065-3p	8.02623	7.67718	7.88365	7.27453	7.63617	7.67282	7.99591	8.06449	7.56488	7.7405	7.75064	7.31641	7.51291	7.5497	7.74135	7.79911	7.66628	7.99469	7.49021	7.46219
hsa-miR-337-3p	7.46798	7.80296	5.59177	4.61238	7.48949	7.22757	7.60534	7.51699	6.74711	6.70121	7.68678	7.44501	7.1403	6.70295	7.5675	6.83666	7.39825	7.31731	7.51833	7.14961
hsa-miR-223-3p	8.41208	8.22039	6.52303	5.02355	7.18279	6.64945	7.58154	6.73488	8.36093	7.72779	8.02308	7.53446	9.3566	8.98822	8.70586	8.10663	8.05491	7.21587	7.54592	8.2614
hsa-miR-654-3p	8.56127	8.70983	7.57205	7.76105	7.59144	7.26489	8.29808	8.32834	7.48291	7.20193	8.00224	6.77936	7.8037	7.44831	7.9447	7.80328	7.80342	7.77973	7.58634	8.39497
hsa-miR-200b-5p	7.52724	7.34944	7.69881	7.05303	7.43989	7.32265	7.11304	7.45986	6.74711	6.87279	7.13704	6.94805	7.39012	7.65583	7.08019	7.3055	7.20378	7.71332	7.61266	7.30394
hsa-miR-877-5p	7.29516	7.18141	8.84226	8.47219	7.29863	7.28682	6.96141	6.9438	6.54644	5.97128	7.33337	7.5536	6.63652	6.71755	7.26517	7.58306	7.00193	7.52702	7.61266	7.63833
hsa-miR-409-3p	10.2696	10.3819	8.50327	8.13453	9.47174	9.30194	8.87921	9.03252	8.74768	8.71199	8.80293	8.47182	8.79637	8.54212	9.36735	9.23705	9.0806	9.21316	7.67645	7.30394
hsa-miR-7-1-3p	7.51378	7.60196	6.41631	6.14302	6.85712	7.17366	7.42983	7.57194	7.44011	7.12642	7.61995	7.44501	7.4816	7.82378	7.60227	7.34039	7.36318	7.58831	7.72553	7.65482
hsa-miR-92a-3p	5.21144	5.50476	7.10701	5.96921	5.16495	5.93301	6.46751	6.84808	7.09861	7.43102	5.96301	7.59115	7.75738	7.59783	7.14058	7.3055	7.79687	6.92861	7.76127	7.55295
hsa-miR-369-5p	8.5293	8.316	6.80265	6.86745	7.87882	7.79006	8.26359	7.84411	7.02328	6.91828	7.15604	7.16278	7.54962	7.27656	7.93791	7.78651	7.79687	7.11657	7.78462	7.79528
hsa-miR-29b-2-5p	8.28975	8.10302	6.80265	7.15794	7.74227	7.5021	7.27022	7.19009	6.65027	7.14567	7.39862	7.45523	7.21837	7.20584	7.6529	7.54369	7.35427	7.34264	7.79615	7.65482
hsa-miR-181b-5p	5.80584	6.11823	7.87024	7.2367	7.7693	7.53301	6.6465	6.62364	7.30353	7.48492	7.52087	7.71535	7.20309	7.69693	6.31775	5.67258	7.2429	7.37164	7.81894	6.44318
hsa-miR-1224-5p	9.01259	8.67355	9.22585	8.84322	8.49536	8.46132	7.75472	7.54167	7.5781	7.07713	8.70317	8.3011	8.08778	8.1459	8.62786	8.86417	7.90446	8.22095	7.81894	8.31425
hsa-miR-664a-3p	8.38646	8.50725	7.57205	7.45006	8.19508	7.9406	7.7618	7.61328	8.26611	8.2958	8.13259	7.85307	7.91102	7.5497	7.80243	7.60235	8.11939	7.93488	7.84138	7.88186
hsa-miR-361-3p	7.74256	7.51697	7.21703	6.76486	7.86008	7.79006	7.35691	7.40711	7.93732	7.71496	7.87047	7.73225	7.49421	7.56188	7.51372	7.45626	7.8485	7.66728	7.97928	7.38523
hsa-miR-210-3p	7.52724	7.43862	8.76469	8.94639	8.58173	8.18205	8.00786	8.22547	6.83786	7.10691	8.81493	8.12673	7.35598	7.12601	7.84661	7.64949	9.14654	9.37431	7.98936	7.82472
hsa-miR-22-5p	7.71145	7.9165	8.97343	9.04815	7.8411	7.58114	7.48219	7.57194	7.42556	7.40729	7.97041	8.15207	7.94356	8.01908	7.90347	8.04804	8.27843	7.65385	7.98936	7.8958
hsa-miR-216b-5p	7.05917	6.56895	9.88913	10.1877	8.69175	9.35998	8.75704	9.28724	11.9168	12.0944	7.17478	8.30675	9.23231	9.10106	10.2626	10.2315	6.66999	6.27699	7.99937	6.89584
hsa-miR-374b-5p	7.32373	7.60462	7.37728	7.34732	7.79582	8.1937	7.54097	7.11805	7.39601	7.55858	7.07851	7.68962	7.16417	7.08155	7.31842	7.03431	7.49863	7.90686	8.00931	7.60478
hsa-miR-374c-3p	7.32373	7.60462	7.37728	7.34732	7.79582	8.1937	7.54097	7.11805	7.39601	7.55858	7.07851	7.68962	7.16417	7.08155	7.31842	7.03431	7.49863	7.90686	8.00931	7.60478
hsa-miR-212-3p	8.72401	8.50155	7.39611	6.9862	8.48317	8.4868	8.26857	8.47649	8.10194	8.39565	8.99973	8.20145	7.75738	7.57797	8.00441	8.32266	8.22572	7.33003	8.01919	8.98964
hsa-miR-151a-3p	7.15479	7.47977	6.37891	6.18338	7.22244	7.67282	7.49074	7.44686	7.02328	7.20193	7.8118	7.58185	7.39685	7.95892	7.35965	7.81573	7.62246	7.72299	8.04841	7.70317
hsa-miR-433-3p	9.3375	9.00283	7.10701	6.01467	8.31913	8.15448	7.99591	8.14723	7.6797	7.42316	8.58903	7.58185	7.68774	7.25671	7.79494	8.03745	8.3064	7.984	8.05802	7.78033
hsa-miR-324-5p	8.16328	8.3095	8.66728	8.59684	8.69528	8.28005	7.91568	8.12698	7.97778	8.53354	8.41077	8.01376	7.59129	7.97419	8.30804	8.54083	8.32929	8.53841	8.07706	8.18401
hsa-miR-656-3p	9.41677	8.94419	6.13145	6.47103	8.86772	8.21673	8.18679	7.70354	8.5269	8.05747	8.35433	8.55966	8.52869	8.0626	7.88946	8.06899	8.28782	8.72972	8.07706	8.27213
hsa-miR-28-5p	7.75596	7.53381	7.94887	7.74767	8.1392	7.73795	7.87056	7.91194	7.61704	7.14567	7.05846	7.85307	8.04986	8.05687	7.60227	7.69513	7.01329	7.17415	8.13269	7.74996
hsa-miR-425-5p	7.86951	7.60462	6.17576	6.73804	8.58173	8.19756	7.18852	7.64779	7.48291	7.10691	8.3378	8.21354	8.12068	8.05687	7.86103	8.08279	7.84215	8.35352	8.14176	7.42422
hsa-miR-140-3p	7.01526	7.25099	7.10701	7.43344	8.01488	7.91735	7.37549	7.75193	8.10194	8.0676	7.77542	8.36209	9.04581	9.07579	8.32895	8.20771	8.82756	8.51074	8.15972	8.39497
hsa-let-7b-3p	8.30415	8.56165	6.34051	6.18338	7.80891	7.98151	8.38773	7.94469	8.20778	8.18388	8.28702	8.30675	8.62067	8.76048	8.73748	8.6163	8.8499	8.94344	8.16862	8.07798
hsa-miR-7704	7.12263	7.28456	8.13974	8.48838	9.00761	8.69792	9.21709	9.11088	9.15736	8.91351	7.88192	7.47545	9.82545	9.01062	9.193	9.04423	7.58489	6.83054	8.17747	8.40475
hsa-miR-134-5p	8.71815	8.82151	8.3951	8.39704	8.53132	8.4321	8.13322	8.1229	8.35326	8.16985	9.08146	8.95114	9.13906	8.74454	9.03973	9.1298	9.46248	9.39059	8.17747	8.62989
hsa-miR-18a-5p	6.29501	6.63813	6.45277	6.93987	7.71473	8.1937	7.20939	7.68704	7.69191	7.75937	7.59233	8.37291	7.86323	7.76526	7.29735	7.735	7.38956	7.73898	8.195	8.16111
hsa-miR-129-5p	8.91272	8.84419	9.1993	9.08053	8.63412	8.3684	8.58417	8.59913	7.80866	7.39125	8.8792	8.42061	7.69322	7.57396	8.41458	8.45057	9.62119	9.63395	8.20368	8.22874
hsa-miR-873-5p	8.49432	8.84869	9.46757	9.7877	8.34181	8.47411	8.30294	8.01247	8.12914	8.36313	8.56792	8.01376	8.33557	8.26745	8.72571	8.44257	8.44283	8.59219	8.23791	8.2614
hsa-miR-137	9.63552	9.40115	10.2593	9.98877	7.36214	7.07627	9.46487	8.5604	9.52124	9.54819	8.8445	8.46678	9.09215	8.19106	6.76425	7.25153	6.71243	6.41879	8.24634	8.48069
hsa-miR-193b-3p	6.85367	6.51338	5.77593	7.34732	7.26104	8.00375	7.68941	8.42104	8.42085	9.01904	7.56417	8.15207	8.71524	9.03121	8.58939	8.93435	8.32474	8.29201	8.31207	7.14961
hsa-miR-146b-5p	6.63065	7.17427	6.34051	6.59584	7.67241	7.52073	7.15665	7.08485	7.98772	7.83839	6.93192	7.74896	7.95728	8.5277	7.55867	7.63082	7.62246	8.05211	8.37494	7.70317
hsa-miR-33a-5p	8.72692	9.14756	9.68989	9.92481	8.64145	8.65079	9.25269	8.85437	8.91847	8.79966	8.75392	8.58314	8.41396	8.43579	8.7178	8.7628	8.54416	8.27457	8.40538	8.65469
hsa-miR-1307-5p	8.43606	8.48288	10.1219	10.703	8.20995	7.76424	8.40591	7.9947	8.21626	8.22518	8.76633	8.17697	7.86808	7.43954	8.22681	8.27236	8.5636	8.33471	8.44986	8.19532
hsa-miR-361-5p	10.0576	9.8014	8.46811	8.19494	9.55756	9.90479	10.0675	10.1192	9.46898	9.71853	9.96114	9.76301	10.085	9.56778	9.83204	10.3468	9.67401	8.16526	8.4716	9.49438
hsa-miR-29b-3p	11.7993	12.295	11.0054	11.4872	11.6564	10.651	11.1417	12.1065	11.6768	11.4679	10.7641	10.2606	10.8218	10.1033	10.308	10.3918	9.42684	9.49968	8.47877	10.1493
hsa-miR-92b-3p	8.70834	8.22731	6.83061	6.91613	8.93787	8.63092	8.08889	7.92607	8.36093	8.24762	9.24559	8.72919	8.32149	7.8204	8.48613	8.52069	8.72769	8.2255	8.49301	8.39497
hsa-miR-197-3p	7.89222	7.87744	7.33886	7.03109	7.7693	7.59878	7.26026	7.05086	7.46879	7.66247	8.35433	7.74896	8.39727	7.90892	8.2707	7.76527	8.52446	9.21202	8.49301	8.39497
hsa-miR-181a-5p	7.69166	7.91864	8.37625	8.18505	8.4913	8.55465	7.94085	8.45067	8.68797	8.77824	8.05378	8.59704	8.47882	8.90618	7.0553	7.03431	7.99316	8.31778	8.52108	8.22874
hsa-miR-497-5p	7.61179	7.64653	8.24737	8.55135	8.15977	8.07269	8.68068	8.92173	8.94932	9.01904	8.3378	8.38364	9.61216	9.93866	9.56314	9.71133	8.43017	8.492	8.53491	8.10222
hsa-miR-590-5p	8.60741	8.25805	9.52858	10.1321	8.83292	8.40227	8.7641	8.74174	9.33914	9.39377	8.64387	9.11151	9.26578	9.28992	8.99464	9.18682	8.94783	9.24597	8.54178	8.96341
hsa-miR-301a-3p	8.41449	8.55616	7.4147	7.83885	8.78076	8.53034	8.48929	8.30331	8.36856	8.36723	8.44205	8.26671	7.7626	8.02789	8.58939	8.53331	8.50448	8.46727	8.55541	8.74984
hsa-miR-182-5p	8.70637	8.65443	8.66728	8.74562	8.11307	8.19756	8.22314	8.50814	8.01714	8.06254	7.94879	8.06135	8.1843	7.96505	8.58939	8.45323	8.47192	8.57448	8.56218	8.55283
hsa-miR-539-5p	9.6293	9.42918	8.32803	8.13453	8.75395	8.81321	8.17093	8.1147	8.41349	8.39565	8.46507	8.3011	8.14886	8.15398	8.41946	7.91164	8.53631	8.67428	8.56892	8.46207
hsa-let-7d-3p	8.4169	8.43287	6.41631	6.14302	8.47908	8.66481	8.7139	8.23307	8.58697	8.19778	9.01541	8.89596	8.72329	8.67519	8.86106	8.65838	9.42046	9.43737	8.5823	8.7877
hsa-miR-136-3p	9.5084	9.54172	8.31819	8.31776	9.1429	9.08757	9.47782	9.21236	9.00909	8.69249	9.13029	8.7829	8.84146	8.78495	9.02699	8.93054	9.32116	9.01869	8.60215	8.87472
hsa-miR-194-5p	7.92818	8.2715	7.39611	7.62128	9.16342	9.38561	8.72842	8.80681	8.28235	8.73123	7.11779	8.35119	8.22646	9.09269	8.85746	8.41283	8.02717	8.57091	8.60215	8.46207
hsa-miR-342-3p	9.75568	9.9897	8.62	8.84322	9.15832	10.2444	10.0092	10.2467	9.66133	9.79061	10.286	10.0408	10.0416	9.74476	9.943	10.2507	10.165	8.4264	8.61523	9.29848
hsa-miR-199a-3p	6.78808	7.15624	8.33781	8.0928	7.35324	7.73263	7.58154	7.6421	8.92366	8.79662	8.30414	8.54538	9.11478	9.34618	8.08651	7.79492	9.25095	9.20398	8.64741	8.65469
hsa-miR-199b-3p	6.78808	7.15624	8.33781	8.0928	7.35324	7.73263	7.58154	7.6421	8.92366	8.79662	8.30414	8.54538	9.11478	9.34618	8.08651	7.79492	9.25095	9.20398	8.64741	8.65469
hsa-miR-376a-5p	9.62669	10.0727	7.82926	7.86387	8.92291	8.83322	9.34747	9.02816	8.28235	8.2342	8.69021	8.44131	8.22646	8.44459	8.75304	8.47694	8.41741	8.30281	8.64741	9.02177
hsa-miR-214-3p	7.26066	7.46814	7.39611	7.5147	7.90951	7.76424	8.0019	8.02127	9.64886	9.09526	8.03338	8.42581	9.61071	9.49551	8.48613	8.37967	9.17715	8.39042	8.66009	8.8246
hsa-miR-324-3p	8.74239	8.7428	9.26223	9.45866	8.96734	8.73561	8.86285	8.68748	8.12914	8.28282	9.16352	8.52613	8.43699	8.17264	8.74528	8.7259	9.0115	8.36387	8.66009	8.2614
hsa-miR-1180-3p	9.1385	9.22567	10.5558	10.3993	8.80054	8.84804	8.94287	8.51127	8.64465	8.99271	9.36465	8.71226	8.20745	7.88648	9.13482	9.09958	8.88741	8.77693	8.66639	8.6951
hsa-miR-17-5p	7.29516	7.78899	7.82926	8.48838	8.27738	8.97952	8.28831	8.77594	8.5063	8.74076	7.43017	8.8229	8.82659	9.00913	8.18154	8.45323	7.65182	8.09993	8.7158	8.14952
hsa-miR-217	7.08974	7.12693	10.2386	11.0207	9.69426	10.2275	9.34511	9.82719	12.978	12.8515	8.44205	9.58606	10.0287	10.5844	11.5554	11.6848	7.46594	8.02368	8.7158	7.81008
hsa-miR-495-3p	9.57741	9.68307	8.70553	8.45583	8.89251	8.82824	8.7851	9.29633	8.75933	8.52622	8.17044	8.54059	8.98011	8.78495	8.79872	9.20271	8.50448	8.60096	8.72185	8.86766
hsa-miR-381-3p	9.70773	9.92891	8.44116	8.58936	9.10097	9.1997	9.76346	9.69456	9.6011	9.38367	8.91865	8.77884	9.15304	9.40034	9.13482	8.91519	9.23649	9.42853	8.80411	8.71882
hsa-miR-29a-3p	12.6934	12.7046	13.1956	13.364	12.0336	12.7564	12.9164	12.7822	12.9901	12.8157	13.2186	12.8278	13.0168	12.9072	12.9319	13.0109	13.056	11.6038	8.80411	12.1637
hsa-miR-183-5p	9.44777	9.2437	8.49456	8.17509	8.60066	8.72226	9.03045	8.75499	8.3378	8.29149	8.55367	8.63348	8.1804	8.26496	8.50463	8.81541	8.87189	8.77383	8.84909	9.06558
hsa-miR-135a-5p	9.85375	9.90322	8.2577	8.31776	9.72046	8.97052	8.81602	8.98383	9.51781	9.22534	8.7969	8.37828	8.40731	7.79997	7.84661	8.22648	7.3363	7.60933	8.87651	9.07173
hsa-miR-22-3p	9.6479	9.40878	9.48966	9.66493	9.67474	9.24707	9.32853	9.43616	9.01882	8.55529	9.71448	9.98018	9.80662	9.74209	9.51606	9.6799	9.94253	9.40968	8.91932	9.06558
hsa-miR-193a-5p	7.61179	7.20264	8.09434	8.43928	7.88501	7.86	6.92403	7.6421	7.64243	7.79028	8.28702	8.15833	8.3804	8.4963	7.44833	7.63082	8.14025	8.34936	9.01617	8.04083
hsa-miR-338-3p	9.94807	9.89455	9.84527	9.86719	9.91902	9.51665	9.95779	10.0041	10.3552	10.5107	9.30209	9.10504	9.32872	9.53828	9.85745	9.80276	9.37497	9.19474	9.04545	9.1081
hsa-miR-365a-3p	7.91117	7.94407	6.9114	7.48274	8.13402	8.33721	8.48502	8.29969	9.29979	9.25	7.90456	8.55966	9.47262	9.84372	9.18442	8.85011	8.53631	8.68256	9.05988	8.13784
hsa-miR-365b-3p	7.91117	7.94407	6.9114	7.48274	8.13402	8.33721	8.67694	8.46364	9.4831	9.44904	7.90456	8.55966	9.47262	9.9603	9.18442	8.85011	8.53631	8.68256	9.05988	8.13784
hsa-miR-10b-5p	8.43368	8.99576	9.20998	8.99251	7.86635	8.45164	8.47213	8.33189	9.63311	9.56973	8.8849	9.16228	9.70048	9.67823	8.24343	8.21399	9.60439	9.69422	9.07415	9.38994
hsa-miR-744-5p	8.86494	8.96089	8.67501	8.61169	9.12732	8.88205	8.51045	8.52681	8.58697	8.61521	9.22326	8.96551	8.75506	8.50474	9.33412	9.37523	9.22188	9.02392	9.16144	9.49896
hsa-miR-382-5p	10.0764	9.72217	7.39611	7.31139	9.43846	9.29835	8.73563	9.23901	8.63203	8.19778	9.0715	9.09528	9.26578	8.73918	9.36735	9.64661	9.26051	9.5594	9.17917	9.37011
hsa-miR-99b-5p	9.52639	9.2505	10.8451	10.4498	9.57872	9.08966	9.16732	9.17341	9.42942	9.33	9.36056	9.12437	8.32149	8.71756	8.68574	8.64217	8.92095	8.76605	9.20967	8.71095
hsa-miR-455-3p	8.45143	8.59414	8.46811	8.13453	8.88017	9.004	9.69856	9.27625	8.71813	8.65605	8.48022	8.56909	8.89948	8.50053	8.94471	8.85615	8.69633	8.48064	9.23531	9.78012
hsa-miR-369-3p	10.4772	10.4703	10.4673	10.0824	9.91146	9.71971	9.812	9.4703	9.56504	8.78439	9.66893	10.0168	9.4853	9.694	9.61087	9.40986	9.86317	9.9199	9.26465	9.93998
hsa-miR-103a-3p	9.65864	9.40268	10.3198	10.1852	9.72391	9.56081	9.61505	9.38934	9.85837	9.62392	9.58033	9.59764	9.32695	9.225	9.32114	9.43428	9.51135	8.99093	9.27293	9.5216
hsa-miR-103b	9.65864	9.40268	10.3198	10.1852	9.72391	9.56081	9.61505	9.38934	9.85837	9.62392	9.58033	9.59764	9.32695	9.225	9.32114	9.43428	9.51135	8.99093	9.27293	9.5216
hsa-miR-378a-3p	6.95012	7.09701	7.03673	7.41662	7.39722	7.2575	8.27847	8.45392	8.44269	8.89657	8.24329	8.54059	8.95068	8.85593	8.39983	8.36563	8.24029	8.16052	9.33354	8.87472
hsa-miR-29c-5p	9.79886	10.1013	9.18853	9.13808	9.53018	9.57276	9.82894	9.79676	9.49011	9.84166	9.70161	9.04881	9.23794	9.40147	9.40721	9.35405	9.48916	9.63138	9.35319	9.26666
hsa-miR-652-3p	9.88327	9.52216	8.91588	8.54363	9.96941	9.33564	9.65551	9.63846	9.26752	9.34673	10.0348	9.53641	9.24914	9.09688	9.5092	9.18842	9.43319	9.14522	9.35319	9.51259
hsa-miR-432-5p	9.94849	9.78508	10.4059	10.2268	9.27839	9.47746	9.25017	9.27072	8.63835	8.75336	9.44018	9.01468	9.10042	8.91095	9.48146	9.81728	9.62859	9.40167	9.36485	9.4288
hsa-miR-195-5p	8.45731	8.56848	9.34694	9.22273	9.07684	9.73175	10.1028	10.0607	10.2394	10.0308	8.54649	9.57907	10.9266	10.9779	10.9881	11.5404	9.25813	9.23022	9.40682	9.45727
hsa-miR-494-3p	9.92538	9.98511	8.08276	8.13453	9.96503	9.57127	9.70408	9.60666	9.25111	9.2276	9.45942	9.49987	9.16097	9.07862	9.32634	9.55429	9.35725	9.87577	9.45853	9.35506
hsa-miR-148b-3p	10.0157	9.58209	11.0859	11.7513	9.5595	9.6733	10.1042	9.8874	9.26343	9.41771	9.9173	9.72129	9.06495	9.15835	9.95818	10.0659	9.89421	9.41068	9.46577	9.51259
hsa-miR-127-3p	11.2829	11.3777	7.45118	7.53042	10.2492	10.5283	9.4051	9.57562	9.19645	9.05256	10.0926	9.64303	9.34447	9.43608	10.0911	9.88086	10.3102	9.06381	9.54309	10.0406
hsa-miR-93-5p	7.62646	7.81908	7.68356	7.36496	8.11834	8.70879	7.69681	8.41771	8.34555	8.24316	8.20733	8.89596	8.46928	8.55233	8.22123	8.17587	8.36519	8.6908	9.5465	8.74984
hsa-miR-340-5p	10.022	9.77094	9.47645	8.81783	9.56529	9.61815	9.99129	9.15553	9.65511	9.34673	9.9339	10.2026	9.75387	10.0823	10.2747	9.86298	10.0999	10.0524	9.55331	9.79134
hsa-miR-574-3p	9.16601	9.25135	8.62799	8.6696	9.36064	9.04317	9.8205	9.99407	9.02366	9.11004	9.66562	9.34643	9.63368	10.0617	9.66943	9.85798	9.55474	9.51647	9.62942	9.17249
hsa-miR-423-3p	8.29106	8.50298	10.7531	10.3359	9.1532	8.96373	9.04212	8.98608	9.19645	9.10758	8.8445	9.13394	8.97787	9.37869	8.73748	9.1932	8.89356	8.91979	9.66129	9.53502
hsa-let-7c-5p	10.5424	10.2309	10.1247	9.85164	8.90474	9.0496	9.57744	9.45739	9.62677	9.15584	8.56792	8.35119	9.27676	9.41832	9.40476	9.26153	8.72424	8.86404	9.70782	9.73043
hsa-miR-429	11.1853	11.5034	11.6508	11.5598	11.0614	10.9548	11.4885	11.4064	11.1183	10.8938	10.9766	10.8558	10.7572	10.936	11.1333	10.9407	10.8783	9.90793	9.71998	11.0716
hsa-miR-222-3p	8.52148	8.61143	8.12853	7.59162	9.37391	9.55931	8.70291	8.69575	9.38874	9.48726	10.3636	10.076	9.53037	10.2974	10.3711	9.82243	9.88497	9.61589	9.72903	9.77258
hsa-miR-98-5p	10.4085	10.1598	10.9946	10.641	10.0747	10.2237	10.1028	9.59933	9.6737	9.31094	9.41281	9.63631	9.39744	9.62986	10.2475	9.93892	9.62119	9.71052	9.744	9.82086
hsa-miR-139-5p	8.26586	9.32094	8.72054	8.59684	8.3463	9.21312	8.58816	8.65109	9.8772	9.89523	8.68368	9.32987	10.202	10.4246	8.69785	8.73467	9.62489	9.57106	9.76762	9.80986
hsa-miR-323a-3p	11.0527	11.084	10.2096	9.93074	10.3387	10.2629	10.2358	10.4247	10.1089	9.69912	10.3738	10.2547	10.3497	10.1444	10.2226	10.8021	10.7088	10.9101	9.84182	10.3115
hsa-miR-204-5p	10.6128	10.6834	10.8296	10.5534	10.6481	10.4208	10.3634	10.8051	10.0341	10.4702	10.0877	8.94027	9.69912	8.89979	10.1109	10.3814	10.44	10.5527	9.93343	9.62979
hsa-let-7d-5p	10.0931	9.89726	10.5621	10.4121	10.2671	10.1823	9.97768	9.71775	10.0602	9.78141	9.55193	9.87187	9.8793	9.75629	9.5937	9.81315	9.54695	9.50343	9.94901	9.80248
hsa-miR-3529-3p	10.904	11.0925	9.30769	8.73887	11.0331	11.0422	10.5871	10.5124	10.7579	10.6058	10.3879	10.4384	9.80536	10.0343	10.7902	10.61	9.98928	9.84213	9.99476	10.5148
hsa-miR-660-5p	9.25565	9.46622	12.4486	12.3437	9.46763	9.57722	9.88024	9.99853	10.3987	10.5464	10.5952	10.4138	10.1026	10.1199	10.1199	9.91983	10.5297	10.4847	10.0269	10.0778
hsa-miR-143-3p	8.01354	8.67861	8.20528	7.82617	9.21347	9.05174	9.71324	9.62842	10.0555	9.24555	9.44791	9.98899	10.4925	9.99366	9.34955	8.43721	10.1586	9.81298	10.0318	10.4736
hsa-miR-487b-3p	10.8676	10.3663	8.15088	7.72053	10.6233	10.1478	9.68373	10.0798	9.46898	9.28947	10.0501	9.41083	9.94849	9.76686	9.78364	10.1986	10.1484	9.9185	10.0464	9.83901
hsa-miR-95-3p	10.3819	10.2887	11.826	11.7404	10.1318	9.87253	10.3506	9.92305	10.4006	10.3695	10.181	9.96953	10.0682	9.43828	10.2184	10.4022	10.0581	10.2252	10.0584	10.5549
hsa-miR-129-2-3p	10.8204	9.9604	10.595	10.6356	10.3864	9.96043	10.0604	9.85453	9.47958	9.65615	10.1146	9.4825	8.69899	8.4424	9.42432	9.16753	11.1002	10.7126	10.075	10.3449
hsa-miR-3184-3p	10.1066	9.84929	11.6981	11.5854	9.45935	9.55329	9.98979	9.9704	9.86647	9.9164	10.2731	10.1797	10.1351	10.1974	10.2761	10.1819	10.1663	10.2235	10.0774	9.85693
hsa-miR-423-5p	10.1066	9.84929	11.6981	11.5854	9.45935	9.55329	9.98979	9.9704	9.86647	9.9164	10.2731	10.1797	10.1351	10.1974	10.2761	10.1819	10.1663	10.2235	10.0774	9.85693
hsa-miR-10a-5p	9.01099	9.46256	10.6312	10.4784	9.36286	9.47428	8.85625	8.92876	10.2121	9.96326	9.80147	10.1658	10.7722	10.3334	9.03655	8.75636	10.6418	10.4032	10.1376	10.2932
hsa-miR-146a-5p	7.93997	8.18883	8.33781	8.53586	8.60066	9.90951	7.8836	8.7444	8.32218	8.62552	8.77249	10.2779	10.1046	11.1041	8.50463	9.15941	9.60251	10.7545	10.2018	9.1021
hsa-miR-424-5p	10.0093	9.87925	11.5078	11.758	10.766	10.7667	9.67626	9.50051	11.0851	11.0379	9.58384	9.70426	10.8073	11.0604	9.09265	9.33544	10.1393	10.0607	10.2083	10.245
hsa-miR-130a-3p	7.6139	7.64136	7.75825	7.66465	9.32694	9.67883	9.42753	9.52856	9.78902	9.55181	9.73356	10.0973	10.2832	10.5302	9.06487	9.24013	10.3555	10.5613	10.2361	10.1923
hsa-miR-30e-5p	9.13923	9.26739	8.57939	8.82422	10.0011	10.1959	9.58544	9.52392	9.94764	9.90091	10.6159	10.7446	11.1067	11.3227	11.0773	11.0235	11.2141	10.8206	10.2403	10.117
hsa-miR-20a-5p	9.22776	9.59218	9.34209	9.91287	10.1029	10.5488	10.2808	10.662	10.6696	10.886	9.6456	10.3288	10.7805	10.8182	10.401	10.6482	9.5702	9.28568	10.2716	10.0869
hsa-miR-154-5p	11.4552	11.3547	11.1525	11.4618	10.4368	9.97738	10.3611	10.2297	10.2036	10.1992	10.5546	10.1103	9.99247	10.0372	10.3495	10.0883	10.7167	10.1919	10.284	10.4407
hsa-miR-141-3p	9.27639	9.62202	9.92523	10.4121	10.4783	10.5183	10.1467	10.1765	10.2662	10.1771	10.1995	10.7247	10.9622	11.2034	10.7423	10.8989	10.6104	10.6832	10.284	10.181
hsa-miR-24-3p	10.2836	10.1711	9.91874	9.77456	10.5676	10.6232	10.5093	10.6119	10.5011	10.6554	10.2244	10.5161	10.6223	10.91	10.0742	10.6331	10.7993	10.1453	10.3578	10.5939
hsa-miR-26b-5p	10.1366	10.2653	10.7329	10.7117	10.5404	10.6503	10.1998	10.1597	10.7492	10.6214	9.88066	10.1359	10.6724	10.5025	10.308	10.5108	9.96755	10.4922	10.4574	10.3423
hsa-miR-484	10.7485	10.333	9.24156	9.40852	10.4691	10.4092	10.0255	10.224	10.1247	10.3807	11.0252	10.7216	10.494	10.2398	10.8127	10.8488	10.9473	11.0791	10.4915	10.4943
hsa-miR-551b-3p	9.50046	9.82725	11.1948	11.5022	9.72564	9.41245	11.1471	10.9722	10.1089	9.80732	9.84892	9.80555	9.79266	9.67543	10.2653	9.90631	10.0608	9.69994	10.4915	11.0608
hsa-miR-186-5p	10.9909	10.7974	10.8278	11.1123	10.6796	10.3436	10.6389	11.0019	10.6478	10.8454	10.8598	10.5898	10.3925	10.7156	10.7511	10.4838	10.3375	10.8318	10.5892	10.0531
hsa-miR-106b-5p	10.3558	10.5898	9.89907	9.74793	10.1954	10.2142	10.3185	10.4526	10.4463	10.3184	10.0951	10.3658	10.0544	9.94021	10.1063	10.102	9.69884	9.5211	10.6524	10.6087
hsa-let-7e-5p	10.7623	10.7401	11.3976	11.0414	11.0831	11.2648	10.988	10.3118	10.5286	10.1922	10.0501	10.6094	10.4647	10.477	10.6847	10.4733	10.1789	10.326	10.7371	11.039
hsa-miR-185-5p	11.016	11.0241	10.485	10.5282	10.5197	10.3882	10.5751	10.5727	9.99768	10.198	10.4431	10.3107	10.3402	10.2864	10.465	10.4042	10.4701	10.3896	10.7608	10.6829
hsa-miR-30c-5p	9.53973	10.1585	9.30769	9.36097	9.8045	10.1706	9.98072	9.97833	10.2641	10.3571	9.73356	10.12	10.5682	10.8925	9.86463	9.94743	9.85373	9.78554	10.774	10.6339
hsa-miR-192-5p	11.1025	11.0811	12.222	12.3783	11.447	11.2767	11.5759	11.4272	11.5667	11.6089	10.8814	11.366	12.0672	12.0973	11.6124	11.9283	10.8286	11.6451	10.7769	10.7838
hsa-miR-132-3p	10.7532	10.5327	10.782	10.4436	10.7785	10.9485	10.5051	10.4114	10.665	10.5446	11.1249	11.0637	10.1571	10.1116	10.5861	10.8679	11.1589	11.1015	10.8548	11.3972
hsa-miR-15a-5p	12.8734	12.5319	13.9042	13.7509	12.1675	12.2754	13.0522	12.9028	12.6926	12.4518	12.6153	12.7381	13.0613	12.424	12.6748	12.9392	12.8045	12.1662	11.004	12.0937
hsa-miR-26a-5p	10.8579	11.4697	11.5898	11.6189	11.5793	11.6958	11.2266	11.2188	11.7273	11.6124	10.5777	10.9572	11.3649	11.3555	10.954	10.9758	10.6076	11.1567	11.066	11.2422
hsa-miR-125b-5p	11.8346	11.83	10.1909	9.32538	11.1533	11.516	11.2222	11.2197	10.5984	10.9646	10.9442	10.8078	10.1301	10.4978	10.5719	10.6563	11.2648	11.2323	11.0755	10.6708
hsa-miR-136-5p	12.1592	12.3492	9.99174	10.3537	11.8301	11.5579	11.5295	11.4338	11.3793	11.2928	11.2035	10.93	11.2376	11.2562	11.3283	11.1563	11.5631	11.3476	11.1278	11.2271
hsa-miR-34a-5p	10.2125	10.2166	12.8229	12.79	10.3477	10.8153	11.7669	11.6181	10.6478	10.8946	10.398	10.5968	11.3925	11.4824	10.6704	10.8554	10.5503	10.4217	11.1289	10.8226
hsa-let-7a-5p	11.3086	11.3328	11.6933	11.6756	11.2167	11.5684	11.1692	11.05	11.4919	10.9248	10.3264	11.0171	11.4984	11.7471	10.9962	10.9661	10.6253	10.9621	11.1549	11.0153
hsa-let-7i-5p	11.5317	11.3191	11.3573	11.3107	11.5678	11.5865	11.4325	11.3028	11.4285	11.3174	11.9281	11.695	11.4948	11.8871	11.6806	11.3973	11.8174	11.8426	11.5147	11.6076
hsa-miR-191-5p	10.9857	10.8518	10.7199	10.2483	11.303	11.2813	10.9857	11.0591	10.8949	11.1344	10.9096	10.919	11.0688	11.2085	10.9268	11.0818	11.0088	11.3742	11.6327	11.1781
hsa-miR-221-3p	10.7413	10.728	10.6935	10.4662	11.3265	11.427	11.2419	10.984	11.5774	11.8127	12.3082	12.1457	11.8821	12.0777	12.2082	11.7885	11.8239	11.4892	11.7049	11.8015
hsa-let-7f-5p	11.6106	11.6914	12.2972	11.9271	11.7488	12.1268	11.7691	11.1432	12.0992	11.492	10.8335	11.8689	11.6606	11.8401	11.7291	11.4898	11.4045	11.6071	11.7426	11.7458
hsa-miR-16-5p	12.1564	12.0536	11.8381	11.4781	11.8879	12.0263	12.5599	12.4644	12.0614	11.8145	11.9135	11.9108	12.5851	12.7111	12.3495	12.5741	12.3719	12.1862	11.8202	12.053
hsa-miR-151a-5p	12.454	12.3898	13.2974	13.1025	12.1621	12.3961	12.3862	12.3288	11.7236	11.8013	11.9486	12.133	12.1306	11.7564	12.3886	12.6002	12.2404	12.3555	12.0968	12.3198
hsa-miR-19a-3p	11.7692	12.0051	12.9053	13.3235	11.7661	11.8632	12.3485	12.3549	12.9579	13.0082	11.9473	12.1473	12.2204	12.9635	12.3305	12.2232	12.1931	12.2323	12.0986	11.9707
hsa-miR-101-3p	12.1283	12.2011	13.2526	13.3355	12.0707	12.187	12.5591	12.6438	12.7129	12.6041	12.3862	12.2685	12.3504	12.4683	12.5473	12.4089	12.5041	12.1799	12.1102	12.6884
hsa-miR-3074-5p	12.2868	12.1444	11.7837	12.1055	12.2451	12.4097	12.1578	12.3279	12.3533	12.1821	11.8674	12.2075	12.4587	12.6121	12.1135	12.1372	12.346	11.4428	12.1119	12.039
hsa-miR-376c-3p	12.5481	12.5218	11.2424	11.3322	12.1889	12.2481	12.7657	12.9188	12.2518	12.3102	11.8566	12.0317	12.5994	12.2081	12.2303	12.3715	12.7945	13.0322	12.1416	12.1788
hsa-miR-200a-3p	12.3232	12.5681	12.5964	12.5297	12.7685	12.8003	12.8505	12.9938	12.851	12.7328	12.995	13.0077	12.6884	12.7953	12.9197	12.8538	13.0172	12.5008	12.1806	12.7931
hsa-miR-23b-3p	12.1539	12.2534	12.9609	12.7134	12.5301	12.7143	12.8052	12.8423	12.3785	12.386	11.9816	12.2911	12.1763	12.185	12.3619	12.4466	12.3908	12.1591	12.3709	12.3353
hsa-miR-320a	11.8316	11.4677	12.8397	12.8263	11.7425	11.4965	11.7948	12.0953	11.4884	11.7214	12.334	12.3487	12.0282	11.9265	11.8338	12.0773	12.1358	11.5279	12.3948	12.0876
hsa-miR-30b-5p	11.5348	12.1443	11.0522	10.9347	11.9861	12.4804	11.844	11.7834	12.1236	12.23	11.6988	12.0356	11.6426	12.4582	11.7926	11.4501	11.5304	11.2928	12.4295	12.637
hsa-miR-30a-5p	11.3148	11.4681	10.0494	10.3269	11.697	12.2166	11.4637	11.9571	11.9508	12.1485	11.538	12.1086	12.7502	13.005	12.401	12.3724	12.1784	12.3733	12.4688	11.6514
hsa-miR-126-3p	11.6606	12.361	11.3477	11.1786	11.3696	12.3415	11.3105	11.1477	12.5418	12.3177	12.1052	12.7676	13.6756	13.5796	11.6456	11.5777	12.9558	13.2557	12.5079	12.9319
hsa-miR-200c-3p	12.901	13.0296	13.3186	12.9399	12.8279	13.1856	13.1792	13.1503	13.3632	13.3666	12.1479	12.7407	13.0948	13.4081	13.0976	13.4486	12.4914	12.9823	12.7394	12.3082
hsa-miR-335-5p	13.0135	12.6958	15.5338	15.6192	12.4068	12.5256	13.5713	13.062	12.6731	12.3936	12.9168	13.11	13.2472	13.1331	13.3858	13.4052	13.01	13.4851	12.8996	13.2772
hsa-miR-200b-3p	13.1298	13.2212	13.6666	13.4479	13.0618	12.9373	13.4754	13.2437	13.1491	12.9905	12.4687	12.7127	12.9223	12.8685	12.6449	12.8593	12.5148	12.4212	12.9036	12.8394
hsa-let-7g-5p	13.2593	13.2119	13.9194	13.8503	13.0597	13.1496	13.1925	12.9832	13.284	13.001	12.6289	12.9677	13.3128	13.5708	13.2833	13.197	12.8412	13.1587	12.9463	13.1147
hsa-miR-7-5p	13.9033	14.1133	12.1565	11.7311	13.8616	13.9309	13.5587	13.5	13.5964	13.5638	13.2042	13.407	12.7611	13.0271	13.845	13.6463	12.9746	12.8245	12.9852	13.1922
hsa-miR-125a-5p	12.9688	12.9936	10.8873	10.534	12.9239	13.2084	12.7726	12.967	12.5947	12.9555	13.1054	12.7663	12.5572	12.8817	13.1076	12.7477	13.4311	13.1993	13.1791	12.8483
hsa-miR-27a-3p	11.45	11.9421	11.3999	11.52	12.1939	12.6258	12.5003	12.4398	12.7219	12.6013	12.8866	13.4584	13.6262	14.0964	12.5049	12.6183	13.4691	13.6717	13.2526	13.1989
hsa-miR-19b-3p	12.7901	12.8947	13.853	14.147	12.7496	12.8606	13.293	13.2051	13.7922	14.0557	13.0667	13.2199	13.3182	13.9895	13.469	13.3064	13.3389	13.3383	13.29	12.9968
hsa-miR-145-5p	10.3473	10.8616	12.5566	12.1703	12.332	12.1873	13.3895	12.9155	12.9417	12.4566	13.2686	13.532	13.6551	13.108	11.8325	11.2715	14.2508	13.133	13.3411	14.0708
hsa-miR-126-5p	12.0404	12.3482	11.5142	11.2692	11.7803	12.3853	11.53	11.6042	13.1803	12.9943	12.7227	13.1333	13.9534	13.762	11.7399	11.7824	13.6728	13.6822	13.3431	13.1034
hsa-miR-148a-3p	13.7183	13.4714	14.4314	15.48	13.1262	13.8145	14.7515	14.8216	15.3988	15.5368	12.8968	14.2232	15.3422	15.627	14.9045	15.4047	14.191	15.0483	13.4521	12.9041
hsa-miR-27b-3p	13.0135	13.2043	13.3158	13.0955	13.2787	13.4902	13.8262	13.6495	13.9424	13.8336	13.3456	13.7005	13.8108	14.3153	14.0507	14.0127	13.8437	14.2396	13.4861	13.7063
hsa-miR-23a-3p	12.6273	12.7447	14.4735	14.4051	12.8392	13.1303	13.3749	13.4171	13.2843	13.156	13.3689	13.9096	13.9615	13.8633	12.8925	12.9877	13.8796	13.6883	13.8963	13.7078
hsa-let-7b-5p	15.0952	14.9027	15.2933	14.957	14.2454	14.432	14.4365	14.3506	14.4394	14.0256	13.4545	13.7735	14.2038	14.7829	14.385	14.1941	13.5911	13.8782	14.0639	13.7991
hsa-miR-30d-5p	14.1489	13.8728	11.8913	11.8618	14.4438	14.4036	13.9331	13.9426	13.8274	13.9687	14.6555	14.2399	14.3022	14.5361	14.5811	14.4777	14.7789	14.5141	14.1465	14.104
hsa-miR-21-5p	12.1178	12.3063	14.0955	14.6709	14.3546	14.6605	13.6161	14.0716	13.7652	13.6182	13.6375	14.8382	13.6774	14.4222	13.5997	13.9183	13.9923	14.8592	14.7038	13.8944
hsa-miR-375	16.0907	15.9504	14.5049	14.3344	16.1364	15.7443	15.7517	15.816	15.6385	15.9609	16.3915	16.0323	16.3069	15.8016	16.4997	16.5556	16.3964	16.4694	15.8875	16.1193

## Sheet: S8b. piRNA vsd counts
Supplementary Table S8b. Variance stabilized normalized counts of piRNAs profiled from islet derived exosomes
piRNA	HI-Ctrl-SAMN08769390	HI-Cyto-SAMN08769390	Hi-Ctrl-SAMN08769199	HI-Cyto-SAMN08769199	HI-Ctrl-SAMN08769191	HI-Cyto-SAMN08769191	HI-Ctrl-SAMN08769188	HI-Cyto-SAMN08769188	HI-Ctrl-SAMN08769206	HI-Cyto-SAMN08769206	HI-Ctrl-SAMN08769132	HI-Cyto-SAMN08769132	HI-Ctrl-SAMN08769129	HI-Cyto-SAMN08769129	HI-Ctrl-SAMN08769121	HI-Cyto-SAMN08769121	HI-Ctrl-SAMN08769124	HI-Cyto-SAMN08769124	HI-Ctrl-SAMN08769073	HI-Cyto-SAMN08769073
piR-49039.2	2.34227	2.94702	1.91259	2.35475	1.5814	2.0381	1.75724	3.26699	2.93335	3.05525	2.60709	4.30843	2.05494	2.65746	2.3199	1.72753	3.42339	2.63337	1.68923	1.83205
piR-34372	2.60197	3.33106	1.91259	1.81998	3.93215	3.03768	3.69142	2.55988	1.62414	3.40447	2.01916	2.35702	2.80244	2.20384	3.14186	1.34183	2.87301	4.01432	2.18622	2.74626
piR-34789	4.05856	3.80182	4.76541	3.80394	6.43242	4.96106	3.53514	3.02618	4.74844	3.8433	5.12473	4.8335	5.36179	4.81783	3.54106	4.27659	5.02195	4.58661	2.18622	4.09847
piR-35548	1.55821	3.71939	3.16295	3.64519	6.12093	4.12371	4.46957	3.88335	4.43044	2.38323	4.42794	4.23617	4.57188	3.68578	3.28797	3.70881	3.42339	3.60995	2.538	4.21764
piR-35548.1	1.55821	3.71939	3.16295	3.64519	6.12093	4.12371	4.46957	3.88335	4.43044	2.38323	4.42794	4.23617	4.57188	3.68578	3.28797	3.70881	3.42339	3.60995	2.538	4.21764
piR-41435	2.34227	2.61392	3.16295	2.35475	2.04553	2.63082	2.27417	2.55988	2.44133	2.38323	2.60709	2.02792	2.28658	2.05941	1.99563	2.00901	1.92077	2.85219	2.538	2.37018
piR-41435.1	2.34227	2.61392	3.16295	2.35475	2.04553	2.63082	2.27417	2.55988	2.44133	2.38323	2.60709	2.02792	2.28658	2.05941	1.99563	2.00901	1.92077	2.85219	2.538	2.37018
piR-41435.2	2.34227	2.61392	3.16295	2.35475	2.04553	2.63082	2.27417	2.55988	2.44133	2.38323	2.60709	2.02792	2.28658	2.05941	1.99563	2.00901	1.92077	2.85219	2.538	2.37018
piR-33404	2.01508	2.61392	3.4104	2.35475	5.21049	3.44157	3.15816	3.88335	2.70989	2.76095	3.01132	3.18853	4.6885	2.83648	2.79287	2.23582	3.63406	2.37105	2.538	3.96842
piR-44892	3.31692	3.63188	4.24302	4.90151	6.46501	5.13178	4.18613	4.76158	2.44133	3.05525	2.60709	4.16007	5.9174	4.44353	4.77678	4.53319	5.0942	4.6444	2.538	4.21764
piR-31662	3.31692	2.94702	4.36385	4.59145	4.95886	5.54823	4.55282	3.47222	4.96022	3.05525	4.66372	3.46933	2.28658	4.68863	2.57755	3.70881	4.86554	1.57729	2.538	2.74626
piR-31662.1	5.98088	5.38048	4.36385	4.59145	6.07943	6.28656	4.55282	5.04146	4.96022	4.17798	4.66372	3.46933	3.6327	4.68863	2.57755	5.25618	4.86554	3.9235	2.538	4.85347
piR-31987	3.57126	5.01947	2.86141	3.2613	7.21446	6.18689	5.34183	4.7997	4.96022	2.76095	3.79314	5.45783	5.99477	5.11449	5.94485	5.20803	5.84562	3.20611	2.81478	6.47765
piR-34521	3.78663	2.79074	3.4104	3.2613	3.49596	3.82326	4.6315	5.00931	3.12528	3.40447	4.42794	3.59112	3.06105	2.55804	3.7555	2.87576	2.87301	2.63337	2.81478	3.48668
piR-36258	2.01508	2.16673	2.47272	1.81998	2.04553	1.75244	2.27417	1.82347	2.10149	1.84226	2.60709	2.83594	2.05494	1.46735	1.54343	1.72753	1.92077	2.04014	2.81478	2.74626
piR-39240	3.00563	2.61392	2.47272	1.81998	4.76274	3.60681	3.53514	1.41353	2.10149	1.84226	3.57757	2.61807	4.35358	1.89506	1.99563	4.32268	2.48309	5.16197	2.81478	3.8253
piR-57204	4.13877	3.21449	1.91259	1.81998	3.49596	3.03768	2.27417	2.55988	2.93335	3.05525	3.01132	2.02792	2.65188	2.05941	2.57755	2.87576	2.87301	3.04051	3.04432	1.83205
piR-36378.1	4.05856	3.80182	2.86141	4.07643	3.83503	2.46207	2.27417	4.20179	4.02105	2.58559	3.79314	3.80709	1.76688	3.73055	2.57755	3.70881	3.42339	2.85219	3.04432	3.03947
piR-36378.7	4.05856	3.80182	2.86141	4.07643	3.83503	3.52661	2.27417	4.20179	4.02105	2.58559	3.79314	3.80709	1.76688	3.73055	2.57755	3.70881	3.42339	4.2565	3.04432	3.03947
piR-36378.6	4.05856	3.80182	2.86141	4.07643	3.83503	3.52661	6.24787	4.20179	4.02105	2.58559	3.79314	3.80709	1.76688	4.99215	2.57755	3.70881	3.42339	4.2565	3.04432	3.03947
piR-41464	4.81102	3.08723	4.11104	3.80394	6.21973	5.26004	5.71073	5.24837	5.00863	4.79779	4.14555	3.99449	2.80244	2.65746	3.94171	4.07576	5.22865	3.48781	3.04432	3.28094
piR-60576.14	2.81883	2.16673	3.96559	4.90151	4.02305	3.52661	3.83214	3.56457	3.92293	3.29751	3.57757	3.90387	3.55219	2.20384	2.79287	2.59436	3.17537	3.48781	3.24095	4.21764
piR-36056	3.00563	3.08723	3.16295	3.64519	5.90035	4.58313	4.55282	4.20179	3.92293	3.50384	3.98022	3.70322	4.39998	4.08035	3.54106	4.49349	4.86554	4.2565	3.24095	4.32763
piR-35284	3.31692	3.95356	3.4104	3.64519	3.83503	3.35103	3.69142	3.37336	2.93335	3.91683	2.60709	3.80709	3.55219	3.81606	3.85165	3.63724	4.1253	2.85219	3.41318	4.09847
piR-36717	3.97356	3.71939	3.80357	2.72887	4.3379	2.0381	3.53514	2.55988	2.44133	2.76095	4.14555	3.33597	3.4668	3.63955	3.54106	4.0208	4.94587	3.04051	3.41318	2.37018
piR-53944	2.60197	2.79074	4.24302	4.07643	3.93215	2.91514	2.63783	3.65125	3.29378	3.8433	3.01132	3.02353	4.25601	3.32487	2.97846	3.39776	2.87301	4.18025	3.41318	3.28094
piR-36272.4	3.78663	2.40972	4.24302	3.2613	2.64011	3.25423	3.69142	3.47222	2.70989	2.58559	4.66372	3.59112	2.93786	2.74995	2.97846	2.99717	3.42339	3.35404	3.41318	4.52511
piR-49645.1	4.21471	4.53629	4.11104	5.76614	4.53555	1.75244	3.53514	4.36353	4.3574	4.71819	2.60709	3.33597	1.76688	3.13627	4.62275	3.70881	3.81733	3.48781	3.56655	3.03947
piR-33151	4.60126	4.15458	4.57864	5.51622	5.21049	5.28438	4.9091	4.7997	4.96022	4.05338	4.86618	3.18853	4.35358	3.81606	4.62275	4.22897	5.22865	5.60127	3.56655	4.32763
piR-31381	2.01508	1.86303	3.16295	2.35475	2.37724	2.26797	2.63783	2.12082	2.10149	2.14264	3.32298	2.61807	1.76688	1.89506	2.57755	1.72753	3.63406	3.48781	3.56655	3.6661
piR-31381.1	2.01508	1.86303	3.16295	2.35475	2.37724	2.26797	2.63783	2.12082	2.10149	2.14264	3.32298	2.61807	1.76688	1.89506	2.57755	1.72753	3.63406	3.48781	3.56655	3.6661
piR-31381.2	2.01508	1.86303	3.16295	2.35475	2.37724	2.26797	2.63783	2.12082	2.10149	2.14264	3.32298	2.61807	1.76688	1.89506	2.57755	1.72753	3.63406	3.48781	3.56655	3.6661
piR-31381.3	2.01508	1.86303	3.16295	2.35475	2.37724	2.26797	2.63783	2.12082	2.10149	2.14264	3.32298	2.61807	1.76688	1.89506	2.57755	1.72753	3.63406	3.48781	3.56655	3.6661
piR-31381.4	2.01508	1.86303	3.16295	2.35475	2.37724	2.26797	2.63783	2.12082	2.10149	2.14264	3.32298	2.61807	1.76688	1.89506	2.57755	1.72753	3.63406	3.48781	3.56655	3.6661
piR-44717.2	3.44984	3.63188	3.80357	3.80394	3.21386	3.15019	3.35932	3.73291	3.29378	3.50384	4.14555	3.80709	3.37588	3.59175	2.97846	2.74243	3.17537	2.63337	3.70485	3.28094
piR-44717.4	3.44984	3.63188	3.80357	3.80394	3.21386	3.15019	3.35932	3.73291	3.29378	3.50384	4.14555	3.80709	3.37588	3.59175	2.97846	2.74243	3.17537	2.63337	3.70485	3.28094
piR-44717.5	3.44984	3.63188	3.80357	3.80394	3.21386	3.15019	3.35932	3.73291	3.29378	3.50384	4.14555	3.80709	3.37588	3.59175	2.97846	2.74243	3.17537	2.63337	3.70485	3.28094
piR-35281	3.31692	3.08723	3.62063	3.02077	4.59581	3.82326	3.15816	3.02618	3.81753	3.05525	2.60709	3.46933	2.28658	3.93538	2.97846	3.4822	4.1253	4.32889	3.70485	3.28094
piR-36034	2.34227	2.94702	4.11104	2.72887	2.85935	3.03768	1.75724	2.88788	2.93335	2.91603	3.79314	3.46933	1.76688	2.20384	3.14186	1.72753	3.17537	3.20611	3.83084	3.8253
piR-36034.1	2.34227	2.94702	4.11104	2.72887	2.85935	3.03768	1.75724	2.88788	2.93335	2.91603	3.79314	3.46933	1.76688	2.20384	3.14186	1.72753	3.17537	3.20611	3.83084	3.8253
piR-36034.2	2.34227	2.94702	4.11104	2.72887	2.85935	3.03768	1.75724	2.88788	2.93335	2.91603	3.79314	3.46933	1.76688	2.20384	3.14186	1.72753	3.17537	3.20611	3.83084	3.8253
piR-31415	2.01508	1.86303	3.4104	3.02077	3.61825	2.0381	3.15816	1.41353	2.10149	2.38323	3.01132	3.46933	2.28658	1.70282	2.3199	3.21186	2.87301	4.09969	3.83084	4.21764
piR-36256.4	3.57126	2.79074	3.4104	3.64519	3.048	3.44157	3.15816	3.15181	3.12528	2.91603	2.60709	3.18853	3.70887	4.08035	3.42022	3.30791	2.87301	2.37105	3.83084	3.48668
piR-33783	3.57126	3.21449	4.85041	2.35475	6.2387	4.96106	4.38118	4.36353	4.49993	3.29751	5.04361	3.70322	4.79636	3.77395	4.38771	4.0208	4.86554	4.52639	4.05355	5.0583
piR-36233	4.70997	4.83744	4.67506	5.03459	5.66809	5.04895	5.34183	4.68218	5.22887	5.62762	4.95763	4.56571	4.5308	4.36101	4.62275	3.84194	4.69001	4.2565	4.24612	4.99321
piR-36233.1	4.70997	4.83744	4.67506	5.03459	5.66809	5.04895	5.34183	4.68218	5.22887	5.62762	4.95763	4.56571	4.5308	4.36101	4.62275	3.84194	4.69001	4.2565	4.24612	4.99321
piR-36378.2	4.05856	3.80182	4.36385	4.07643	3.83503	3.35103	2.27417	4.20179	4.02105	4.44892	3.79314	3.80709	3.55219	3.73055	3.85165	3.70881	3.42339	2.85219	4.24612	4.42977
piR-36378.4	4.05856	3.80182	4.36385	4.07643	3.83503	3.35103	2.27417	4.20179	4.02105	4.44892	3.79314	3.80709	4.7613	3.73055	3.85165	3.70881	3.42339	2.85219	4.24612	4.42977
piR-36378.5	4.05856	3.80182	4.36385	4.07643	3.83503	3.35103	2.27417	4.20179	4.02105	4.44892	3.79314	3.80709	4.7613	3.73055	3.85165	3.70881	3.42339	2.85219	4.24612	4.42977
piR-36378.3	4.05856	3.80182	4.36385	4.07643	3.83503	4.50229	2.27417	4.20179	4.02105	4.44892	3.79314	3.80709	3.55219	3.73055	3.85165	3.70881	3.42339	4.2565	4.24612	4.42977
piR-44984.1	2.01508	3.43865	3.80357	3.94669	4.10851	3.82326	4.777	3.02618	4.11285	4.17798	3.01132	4.23617	4.99046	4.93636	4.62275	4.0208	3.63406	3.9235	4.33347	3.48668
piR-35413	4.81102	3.87971	4.57864	5.21364	4.53555	4.22816	4.07762	5.27564	3.70367	4.63393	6.40004	4.50559	4.57188	5.09763	4.62275	4.93967	3.81733	4.2565	4.33347	3.8253
piR-33065	4.70997	4.9494	4.85041	5.42225	4.3379	4.89934	4.18613	5.1338	6.2821	5.86749	4.86618	4.97308	4.30563	4.49602	4.5675	5.3479	4.25747	4.94944	4.49366	4.32763
piR-32376	3.88316	4.87574	5.21323	6.56689	7.34273	6.35703	7.0201	5.90123	5.05546	3.98674	5.47332	5.35957	6.74214	6.07916	5.96632	5.84936	7.47159	6.87185	4.49366	6.40454
piR-31052	4.90544	5.40685	5.3361	5.2687	5.48944	5.4441	5.38781	4.72243	6.11552	5.69144	5.41003	4.67889	4.86401	4.49602	4.67595	5.30277	5.163	4.58661	4.49366	4.69866
piR-31531	3.44984	2.79074	1.91259	2.72887	4.18913	3.82326	2.63783	2.7339	2.10149	2.76095	4.86618	3.80709	4.2046	3.81606	5.08261	4.07576	4.69001	4.2565	4.5675	3.28094
piR-31080	5.23113	3.63188	4.24302	5.51622	5.74974	5.3778	4.18613	3.81012	5.10081	3.8433	2.60709	3.99449	1.37118	1.70282	4.72725	3.96364	3.17537	4.32889	4.63772	1.83205
piR-31080.1	3.31692	3.63188	4.24302	5.51622	5.74974	5.3778	4.18613	3.81012	5.22887	3.8433	2.60709	3.99449	1.37118	1.70282	4.72725	3.96364	3.81733	4.805	4.63772	1.83205
piR-33044.1	5.52653	5.45817	5.50274	6.52232	4.3379	4.50229	4.28698	4.14354	3.70367	4.44892	3.57757	4.92804	5.2142	5.3603	4.18205	4.81653	4.69001	6.71927	4.63772	3.6661
piR-57516	5.93692	5.05326	5.50274	5.80388	5.94725	5.3778	5.59795	5.35449	5.52335	5.33968	4.95763	4.44284	4.30563	4.38905	4.82466	4.81653	4.94587	5.81724	4.63772	4.09847
piR-31104	4.81102	6.45503	4.57864	5.21364	4.53555	4.22816	4.07762	5.42925	4.49993	5.1406	3.32298	4.50559	4.2046	4.75468	4.02641	4.93967	3.81733	4.2565	4.70467	4.52511
piR-31986	5.69441	4.15458	5.00668	5.2687	8.51378	5.2101	5.38781	5.50031	4.56621	4.67668	5.85225	3.99449	6.39937	5.04586	4.5675	4.9975	6.24489	5.34711	4.70467	3.48668
piR-31638.2	4.54365	2.16673	3.4104	2.35475	4.65364	5.40024	5.91284	4.68218	3.12528	2.14264	6.49453	5.05913	5.65672	4.30323	4.02641	2.87576	2.48309	3.04051	4.76864	4.61451
piR-35413.4	4.70997	3.63188	4.36385	5.1564	4.81434	4.22816	4.07762	5.1338	3.92293	4.58987	3.32298	4.50559	4.03826	4.75468	4.5675	5.0801	3.81733	4.2565	4.76864	3.8253
piR-36242	4.54365	5.85267	5.55427	5.2687	4.59581	4.54328	3.83214	5.71467	5.14478	5.1406	4.66372	5.21718	5.57843	5.86705	5.232	5.5545	4.78046	4.90289	4.82988	6.35366
piR-37608	3.97356	3.80182	3.62063	3.46633	5.04772	4.37177	4.9091	2.12082	2.10149	2.58559	4.95763	4.30843	4.2046	3.20202	4.32238	5.66559	5.4649	6.7058	4.82988	4.77815
piR-43996	5.46592	5.26991	5.3361	4.59145	4.65364	5.2101	4.70609	4.55418	4.56621	5.04605	4.95763	4.07968	5.18806	5.54559	5.78489	5.25618	6.04088	4.90289	4.82988	4.77815
piR-35413.3	5.19422	3.87971	5.7874	6.27612	4.53555	4.58313	4.07762	5.52324	3.70367	5.1406	3.32298	6.0472	4.5308	4.91727	4.87099	4.93967	4.69001	5.34711	4.88861	3.8253
piR-50691	5.07748	4.98486	3.96559	4.96959	6.12093	5.50747	5.51753	4.59813	5.61991	5.49084	5.53394	4.67889	5.13432	4.64285	5.63207	5.20803	4.94587	5.41497	4.88861	5.23757
piR-36246	3.00563	5.21126	5.07888	4.75483	3.21386	3.88864	2.92271	4.36353	4.56621	4.71819	5.41003	5.29014	2.48204	3.93538	4.62275	2.42753	5.56992	2.63337	5.05166	5.29268
piR-35413.5	5.19422	3.87971	5.7874	6.27612	4.53555	4.58313	4.07762	5.69461	4.49993	5.69144	3.32298	6.0472	4.5308	4.75468	4.87099	4.93967	4.69001	5.34711	5.19809	4.52511
piR-34804	5.03636	5.32625	5.21323	5.68755	7.30723	5.90265	5.14168	5.42925	4.43044	3.98674	6.07252	5.81986	6.51941	6.07916	5.52037	5.88039	7.12065	6.20985	5.24377	5.67094
piR-57519	3.88316	4.53629	4.93067	5.2687	6.5434	5.33185	5.88107	5.16331	5.34647	3.18167	5.70186	5.45783	6.59091	5.81649	4.82466	4.60944	5.6678	4.99453	5.24377	6.75756
piR-36243	5.23113	5.15013	5.39382	5.42225	4.86414	4.22816	5.03009	4.72243	4.96022	3.98674	5.27444	4.62342	4.92863	4.68863	4.32238	4.81653	4.1253	4.99453	5.24377	4.85347
piR-36256.5	5.36994	5.15013	5.39382	5.42225	5.17149	4.22816	5.03009	4.72243	4.96022	3.98674	5.27444	4.62342	4.92863	4.89793	4.32238	4.81653	4.1253	4.99453	5.24377	5.18026
piR-34373	5.2671	5.08628	3.16295	3.02077	5.85188	4.65966	4.46957	4.76158	3.70367	3.18167	5.53394	5.32527	5.53763	3.77395	5.60495	4.71671	6.6559	6.19063	5.28804	5.34577
piR-58469	4.54365	4.38497	6.43527	4.40704	7.10501	4.80147	6.24787	3.95298	4.11285	3.18167	5.47332	5.14032	7.09813	6.65769	6.51012	6.65673	7.04984	7.52138	5.28804	5.93607
piR-36254.4	4.76138	5.32625	5.69862	5.51622	4.47265	5.90265	3.69142	6.11246	5.18744	6.13557	3.57757	5.91514	6.49832	7.30028	6.49543	5.91077	5.4649	4.01432	5.5284	6.777
piR-35412.4	4.05856	3.21449	4.47526	6.19324	4.81434	5.04895	5.7813	5.90123	5.41985	5.71209	3.57757	5.29014	5.55817	5.6761	5.00166	5.20803	4.69001	4.75344	5.66891	3.48668
piR-35412	4.21471	3.53857	4.67506	6.49951	5.00397	5.04895	5.7813	6.0507	5.14478	5.77235	6.86843	5.29014	6.13808	6.0532	5.68483	5.30277	4.69001	4.75344	5.66891	3.48668
piR-36249	7.08876	6.37722	8.09979	7.60211	5.09017	7.85642	7.23639	7.47486	7.18688	7.61616	6.93734	6.27978	7.71133	7.8171	7.86611	7.78099	6.11214	6.24754	5.66891	7.26397
piR-34604	6.8841	7.3416	6.86038	7.21097	7.62093	7.04568	8.47354	7.47486	8.2314	8.27686	6.29891	6.31514	8.0453	7.52462	7.0112	7.71798	6.14649	5.73999	5.73433	5.90106
piR-35413.2	6.44045	3.87971	5.7874	6.27612	5.1314	5.2101	4.07762	5.82948	5.22887	5.51456	3.32298	6.43249	5.31425	4.91727	5.73573	5.49557	5.56992	5.34711	5.79692	5.4464
piR-36444	5.58469	4.43721	4.24302	4.50221	5.72304	5.28438	6.09007	5.24837	4.28044	3.8433	5.70186	5.05913	5.10667	4.44353	5.0427	5.3479	6.47853	6.32009	5.79692	5.12057
piR-36741.1	6.83705	5.50773	5.65209	5.42225	7.44427	6.91942	4.97087	5.79222	6.18027	4.75854	4.14555	4.37721	6.35311	6.57498	5.60495	5.73516	7.08568	6.40593	5.82722	6.54724
piR-34277	4.60126	4.33076	4.93067	4.3051	4.02305	4.58313	3.53514	3.47222	4.43044	4.29258	5.47332	5.25412	3.70887	4.18015	4.62275	3.77694	5.71435	3.60995	5.8569	5.71194
piR-34249	6.63181	6.52886	6.5154	6.79008	7.14577	6.71102	7.14573	7.24608	7.13339	6.94484	5.94443	5.71783	6.44419	5.60638	5.71051	5.75204	6.77044	5.38144	5.8569	5.86517
piR-31103	4.05856	5.7118	4.67506	6.49951	5.00397	4.96106	5.7813	6.21456	6.09328	6.1202	3.57757	5.25412	5.47418	5.7426	5.00166	5.30277	4.69001	4.58661	5.88598	4.21764
piR-34736	7.1087	6.8013	5.7874	5.32172	6.52806	5.93373	6.24787	4.87302	5.65071	5.31287	6.26356	7.03021	7.79155	7.12865	7.0112	7.15863	6.60741	6.82276	5.88598	5.79059
piR-36255.4	5.52653	4.62897	5.50274	5.80388	4.70922	5.52799	5.14168	5.0729	5.00863	4.8732	4.14555	5.25412	5.78425	6.00887	5.46109	5.27967	4.69001	4.09969	5.96985	5.23757
piR-36272.5	5.66775	4.62897	4.36385	5.80388	3.93215	5.04895	5.14168	5.0729	5.00863	4.8732	4.14555	5.25412	5.78425	6.00887	5.46109	5.27967	4.69001	4.09969	5.96985	5.49419
piR-36272.6	6.58985	5.48316	4.76541	7.04762	6.05823	5.88685	5.88107	6.0188	6.11552	5.366	4.86618	5.48915	6.71496	6.21023	6.20171	6.44477	5.61969	5.08068	5.96985	5.93607
piR-36063	6.08526	5.81381	6.13056	6.84539	7.53146	6.34553	6.56024	6.7398	6.71973	6.61281	6.43223	6.48	5.83563	4.66592	6.00831	6.13319	7.03158	6.63647	5.99676	5.82836
piR-36063.1	6.08526	5.81381	6.13056	6.84539	7.53146	6.34553	6.56024	6.7398	6.71973	6.61281	6.43223	6.48	5.83563	4.66592	6.00831	6.13319	7.03158	6.63647	5.99676	5.82836
piR-36082	6.02355	6.29497	5.50274	6.04356	5.55149	5.50747	5.47558	5.47701	5.7104	5.97394	6.152	5.57921	5.47418	6.12972	5.43051	5.02556	5.88684	5.41497	5.99676	5.71194
piR-55706	7.23203	7.96408	5.50274	5.47	6.18102	5.18447	7.27357	6.30991	6.32091	6.34839	5.64804	5.1003	6.49832	6.9987	6.43513	6.88802	5.35162	5.89056	6.04912	6.777
piR-34376	6.83705	6.78131	3.96559	3.2613	6.51255	5.82188	7.22378	6.26981	5.10081	4.54441	5.80384	5.48915	6.23054	5.59443	5.73573	5.89566	6.91689	6.93095	6.12425	6.13
piR-35412.3	4.95041	4.21575	6.35042	7.19687	5.63981	6.18689	6.17113	6.45998	5.34647	6.26699	5.34383	6.27978	6.34131	6.51919	5.85563	6.08072	5.88684	5.41497	6.21869	4.69866
piR-30924	6.75083	6.70904	7.22053	7.06326	6.63216	6.39102	7.77488	6.67987	6.90987	7.26434	5.53394	5.32527	7.11901	7.89465	6.5533	7.03312	6.00389	6.30229	6.24137	6.35366
piR-33043	6.29133	7.00473	6.09622	7.22495	5.24846	5.99396	5.59795	5.90123	5.00863	6.15078	5.94443	5.60802	5.83563	6.16247	5.15924	5.59249	6.81382	7.10527	6.34969	4.92504
piR-60852	7.12837	7.59745	7.29809	7.87446	8.03855	7.85236	7.26128	7.28682	8.0354	7.90327	7.34492	6.91971	7.74753	7.14513	7.41396	7.58778	7.76474	7.55182	6.34969	6.9062
piR-31638	5.36994	5.85267	6.37926	6.01167	8.88275	7.39733	6.14461	6.37434	6.07069	5.31287	4.42794	5.05913	7.15315	6.21023	6.10825	5.92573	7.34423	6.75896	6.39084	7.4928
piR-31638.1	5.36994	5.85267	6.37926	6.01167	8.88275	7.39733	6.14461	6.37434	6.07069	5.31287	4.42794	5.05913	7.15315	6.21023	6.10825	5.92573	7.34423	6.75896	6.39084	7.4928
piR-35412.5	4.81102	3.87971	6.35042	7.19687	5.63981	6.07982	6.17113	6.63849	6.33992	6.6877	5.34383	6.20635	6.08245	6.44793	5.85563	6.08072	5.88684	5.20095	6.43084	5.4464
piR-36074	6.50208	6.19268	6.73212	6.75198	6.46501	6.52969	5.71073	6.2833	6.58276	6.69808	6.26356	6.58513	6.84598	6.46772	6.53905	6.37023	6.00389	5.81724	6.58061	6.88844
piR-34536	6.90706	7.33475	6.13056	6.13522	8.01674	7.16177	6.74806	6.45998	5.92715	4.97938	6.5247	7.14272	7.90408	8.13216	7.51207	7.17123	7.22074	6.93095	6.66689	7.71061
piR-45029	5.64059	6.16207	5.39382	6.07477	4.81434	5.35501	4.777	5.37984	5.41985	5.31287	6.152	6.68311	3.37588	5.3603	6.3064	4.53319	7.04984	4.52639	6.71628	6.13
piR-45030	8.70239	8.00776	7.17191	7.78298	6.92933	7.49431	8.26786	6.57411	5.92715	6.97932	7.18411	6.82477	5.0204	5.3173	7.1676	6.81764	6.63185	6.7058	6.76404	6.65623
piR-32678	6.96292	8.74333	7.45531	7.47925	8.40464	8.00644	7.24889	6.7784	8.49579	7.66463	6.95959	6.46434	7.01888	6.07056	6.81225	6.96963	7.15479	6.60778	6.81026	7.34435
piR-36254.5	5.93692	7.15216	7.08706	6.82719	5.90035	6.32223	5.59795	7.20416	7.33637	6.92729	6.19016	7.37824	7.51002	7.62493	6.89291	7.49562	7.12065	6.63647	6.84028	8.4527
piR-36063.2	6.78841	6.50467	7.64535	7.50238	8.62968	7.59977	6.56024	7.35865	7.76698	6.61281	7.89953	7.06178	6.59091	6.18655	7.47512	6.39192	7.69684	6.26602	6.85505	7.77002
piR-34535	5.33647	5.85267	6.09622	6.24902	8.8337	7.5354	7.07729	6.34891	7.44573	6.02436	7.87632	7.51374	7.83426	7.50241	6.78835	7.06722	7.80829	6.65061	6.86968	8.38465
piR-36249.4	4.35548	5.15013	5.3361	6.40447	6.2005	4.86745	6.00418	4.08281	5.73935	2.76095	6.63944	5.5198	4.03826	3.97303	5.36733	6.14601	6.58254	6.79758	6.94067	6.15993
piR-35407	7.20449	6.66606	6.61576	7.04762	6.2005	6.14767	6.89844	6.61735	6.79055	7.054	6.93734	6.59954	6.03928	5.6761	6.72681	6.4857	6.07695	5.86653	7.06025	6.47765
piR-35176.2	7.82704	8.13138	6.1641	6.82719	6.44881	7.14195	5.88107	7.22527	6.59864	7.66463	5.94443	6.87302	7.19308	8.63179	7.34191	7.7686	7.03158	7.00982	7.1348	6.18925
piR-35176	7.82704	8.13138	6.1641	6.82719	6.44881	7.14195	5.88107	7.22527	6.55048	7.66463	5.94443	6.87302	7.19308	8.63179	7.34191	7.79326	7.03158	7.00982	7.1348	6.18925
piR-35176.7	7.82704	8.13138	6.1641	6.82719	6.44881	7.14195	5.88107	7.22527	6.55048	7.66463	5.94443	6.87302	7.19308	8.63179	7.34191	7.79326	7.03158	7.00982	7.1348	6.18925
piR-48966	7.49708	7.93269	7.91522	7.67517	8.92142	8.3145	7.74872	7.24608	9.06599	9.18124	7.64872	7.01953	7.48343	7.51831	6.89291	7.40253	7.41637	7.02074	7.1348	7.39555
piR-36707	6.68592	6.71959	7.05167	7.22495	8.99019	7.88452	8.01332	7.5381	7.07784	6.04078	7.63495	7.36985	8.01591	7.67401	7.59706	7.2741	8.46805	8.2254	7.18244	8.36552
piR-35412.2	6.21976	4.21575	6.35042	7.19687	6.29417	6.83963	6.17113	6.76885	7.07784	6.65608	5.34383	6.68311	7.19308	6.54425	6.76405	6.67454	6.79229	5.41497	7.19411	6.42933
piR-36255.5	7.48187	7.38199	7.63343	7.67517	7.08418	6.40217	7.27357	6.94039	7.19734	6.1202	7.5495	6.80003	7.15989	6.89537	6.49543	7.04001	6.24489	7.24223	7.22856	7.08839
piR-31143	7.82101	8.05433	7.50849	7.39525	7.30723	7.40843	7.09124	7.40256	7.45448	7.94311	7.23973	6.87302	7.17326	8.17491	7.35823	7.37556	7.06787	7.59631	7.32723	6.92375
piR-57125	7.44312	7.77479	7.46879	7.80175	10.0253	8.58298	8.61059	7.65682	7.38295	6.67723	9.62107	9.2519	9.46393	8.35741	9.2149	9.01902	9.24644	9.04298	7.40961	8.32648
piR-57125.1	7.44312	7.77479	7.46879	7.80175	10.0253	8.58298	8.61059	7.65682	7.38295	6.67723	9.62107	9.2519	9.46393	8.35741	9.2149	9.01902	9.24644	9.04298	7.40961	8.32648
piR-35413.1	7.3202	7.08849	7.54712	8.67639	6.66057	6.85595	7.89902	7.37133	7.95752	7.85767	7.36173	6.98702	7.45086	7.74597	7.41396	8.56875	6.39529	6.81022	7.4588	7.20779
piR-35469	6.60397	6.66606	7.38596	7.12417	6.38212	6.44594	5.84857	5.79222	6.58276	6.26699	4.66372	7.45156	5.47418	5.99074	6.62253	5.94052	5.75945	6.28427	7.47802	7.65916
piR-37523	7.90895	7.64248	5.98802	6.40447	7.62093	7.87255	7.4463	7.50395	6.92254	7.37206	7.5641	7.96145	7.5719	7.31492	6.91515	7.63402	8.036	8.73013	7.56146	7.46909
piR-61648.1	9.83149	10.0313	7.95407	8.21968	8.27741	8.49718	8.13277	8.6161	8.79	9.23751	7.87632	8.09457	8.51315	9.45864	8.56314	8.59236	7.66166	8.24881	7.57044	7.51612
piR-61648.2	9.83149	10.0313	7.95407	8.21968	8.27741	8.49718	8.13277	8.6161	8.79	9.23751	7.87632	8.09457	8.51315	9.45864	8.56314	8.59236	7.66166	8.24881	7.57044	7.51612
piR-61648	9.83149	10.0439	7.95407	8.21968	8.27741	8.49718	8.13277	8.6161	8.79	9.23751	7.87632	8.09457	8.51315	9.47013	8.56314	8.59236	7.66166	8.24881	7.57044	7.51612
piR-61648.6	9.83149	10.0439	7.95407	8.21968	8.27741	8.49718	8.13277	8.6161	8.79	9.23751	7.87632	8.09457	8.51315	9.47013	8.56314	8.59236	7.66166	8.24881	7.57044	7.51612
piR-61648.7	9.83149	10.0439	7.95407	8.21968	8.27741	8.49718	8.13277	8.6161	8.70089	9.23751	7.87632	8.3288	8.51315	9.47013	8.56314	8.59236	7.66166	8.41533	7.57044	7.51612
piR-35463.1	9.01399	6.96095	6.48918	6.42882	9.14399	5.71857	7.72207	5.56803	6.39551	5.83018	7.08636	7.1129	6.76881	5.7426	6.90408	6.61122	6.89686	7.62522	7.61453	7.13433
piR-35550	5.95907	5.89051	6.56645	4.75483	9.21993	8.15556	7.00545	7.49818	6.33992	5.69144	7.16508	7.18155	7.38917	7.01224	5.96632	6.62043	7.49843	7.4342	7.63179	8.1364
piR-35550.1	5.95907	5.89051	6.56645	4.75483	9.21993	8.15556	7.00545	7.49818	6.33992	5.69144	7.16508	7.18155	7.38917	7.01224	5.96632	6.62043	7.49843	7.4342	7.63179	8.1364
piR-36329	9.94538	9.51974	7.64535	7.60211	9.61781	9.06917	9.60832	9.28599	9.64962	9.99433	8.38387	7.34441	10.0914	9.2612	9.2677	8.92731	8.54086	7.44234	7.6573	7.69025
piR-35058	7.38706	6.8112	7.50849	7.07873	8.48626	7.96944	7.36826	7.78084	8.16365	7.80097	8.41641	7.69241	6.75108	6.40753	7.34191	6.58321	8.39852	7.3414	7.74717	7.78929
piR-61648.8	9.66637	9.88438	7.65717	8.14816	8.64398	8.417	7.93039	8.45564	8.52516	9.23751	7.87632	7.78987	8.56479	9.3438	8.38738	8.37816	7.66166	8.20639	7.8759	7.29127
piR-36511	9.04278	8.09944	7.83423	8.33367	9.08232	8.06023	8.94608	8.91791	8.30096	8.22752	8.09314	7.54386	7.86342	7.19345	7.46007	7.31441	7.98946	6.65061	7.89747	7.99417
piR-34534	6.40862	7.81959	8.54369	8.16275	10.1166	9.10715	8.61059	8.04507	8.24154	7.02129	8.47165	8.70368	9.15918	8.31071	8.44965	8.41305	9.25433	7.98447	7.96031	10.1547
piR-62011	10.4236	9.74034	8.25565	8.26771	8.06536	7.91987	8.51553	8.37607	7.298	7.72174	7.967	7.69241	7.93973	7.55884	8.2585	8.4024	9.17754	9.61845	7.97391	7.90864
piR-36743	8.18737	8.151	8.90761	9.20296	8.75024	8.49978	8.1595	8.55349	8.39486	8.24888	8.97066	9.10057	8.42368	8.46794	8.27579	8.60402	7.99889	8.55712	8.00074	8.72704
piR-33423	11.0779	10.4123	9.28816	9.40056	8.76012	7.95057	10.0764	9.20505	8.55801	8.7156	9.83178	8.59642	7.59692	6.76286	8.84382	9.2279	9.28162	9.34191	8.19326	8.59091
piR-35412.1	9.62369	9.38545	9.43958	9.3117	8.46226	9.07092	9.06039	9.07928	9.14649	9.91864	8.9091	8.79416	9.10265	10.025	8.95265	9.32552	8.69381	8.34755	8.20484	9.50396
piR-36741	7.303	7.73375	7.97311	7.75437	10.4039	9.02116	9.00621	7.65682	8.77959	7.96478	8.42443	8.3114	9.03652	8.41118	8.43817	8.32278	9.03818	8.84827	8.23339	9.20713
piR-35176.1	9.24103	8.99629	8.06472	8.35288	8.09168	8.20733	8.06371	8.27507	8.12581	8.4589	7.92237	7.93896	8.53662	9.20142	8.57017	8.82141	8.1504	8.9856	8.34749	8.07491
piR-35176.5	9.24103	8.93878	8.20017	8.35288	8.13282	8.20733	8.32209	8.36976	8.12581	8.48012	7.92237	7.93896	8.59739	9.22097	8.62179	8.83136	8.1504	8.9856	8.34749	8.07491
piR-35176.6	9.24103	8.95449	8.20017	8.35288	8.13282	8.23254	8.15286	8.36976	8.16898	8.50103	7.92237	7.93896	8.63653	9.23547	8.62179	8.86664	8.1504	9.01047	8.34749	8.07491
piR-35176.3	9.24103	9.01139	8.20017	8.35288	8.13282	8.23254	8.15286	8.36976	8.16898	8.50103	7.92237	7.93896	8.63653	9.23547	8.62179	8.86664	8.1504	9.01047	8.34749	8.07491
piR-35176.4	9.24103	8.95449	8.20017	8.35288	8.13282	8.23254	8.32209	8.36976	8.16898	8.50103	7.92237	7.93896	8.63653	9.23547	8.62179	8.8916	8.1504	9.01047	8.34749	8.07491
piR-35176.8	9.24103	8.95449	8.20017	8.35288	8.09168	8.23254	8.06371	8.80324	8.16898	8.65291	7.92237	8.42498	8.63653	9.23547	8.62179	8.8916	8.1504	9.01047	8.34749	8.07491
piR-51810	7.75294	8.09134	8.38213	8.19149	10.6335	9.06216	8.31617	8.04902	7.8489	7.22178	8.66688	7.94462	9.45026	8.57213	8.61841	8.62478	9.61162	9.46096	8.36308	8.91423
piR-35463	9.24328	7.63693	8.30157	6.84539	9.73265	6.83963	7.90693	5.56803	6.39551	6.21005	7.70249	7.60941	7.60187	6.00887	7.47512	7.381	7.20454	7.62522	8.52428	7.70046
piR-47305	8.96286	9.33661	8.32399	8.72635	11.4399	10.024	8.93838	8.77727	7.50589	6.99625	9.60351	9.50056	9.68655	9.416	9.12474	9.34232	9.98098	10.0844	8.98352	10.0998
piR-36225.5	6.91841	6.59909	8.5814	9.0347	8.42961	9.18184	9.50009	8.26151	8.63315	8.57334	9.1015	8.819	8.27038	8.76699	9.12474	8.84911	8.52136	7.58163	9.05244	9.1223
piR-36225.3	6.12499	6.48007	7.72614	8.33367	7.80399	8.53059	8.33387	7.77608	7.7948	8.34123	8.29039	8.50753	7.7741	8.546	8.55609	7.88407	7.52477	7.10527	9.06837	9.09932
piR-36318	8.32586	8.03334	8.606	8.94891	8.37494	8.29369	8.72684	8.58105	8.14756	8.42491	8.5397	9.20791	8.56985	9.11938	7.81971	8.1394	8.27203	8.58682	9.08414	8.53492
piR-49145	12.3319	11.3722	9.79831	9.46966	8.90963	8.81134	9.92103	9.37212	9.01958	8.86596	8.63957	8.04278	9.07976	9.07278	9.13661	9.2768	9.46966	9.97076	9.15151	9.11849
piR-36225.6	6.91841	6.76103	8.5814	9.0347	8.30917	9.14912	9.50009	8.11837	8.63315	8.57334	9.15552	8.819	8.28585	8.76699	9.06134	8.84911	8.52136	7.58163	9.1899	9.1223
piR-36742	8.4983	8.75106	9.09744	8.95312	8.98177	8.90642	8.62983	8.68884	9.09146	9.44599	9.23064	8.93148	9.34934	9.36418	9.14369	9.13449	8.56009	8.9403	9.29927	9.52997
piR-32376.1	9.7702	9.75066	8.97999	9.19234	11.3364	9.9153	9.99894	9.5858	9.30727	8.6314	9.48193	9.09549	11.1107	10.795	10.3488	10.4353	11.0329	11.4095	9.41596	10.2809
piR-36225.2	7.23203	7.36194	8.00121	8.58184	8.09168	8.64999	8.69065	8.04507	8.02369	8.38368	8.70689	8.82514	8.05616	8.50032	8.6519	8.30574	8.37699	7.53668	9.42837	8.94462
piR-36225.4	7.23203	7.36194	8.00121	8.58184	8.09168	8.64999	8.69065	8.04507	8.02369	8.38368	8.75858	8.82514	8.07409	8.50032	8.6519	8.30574	8.37699	7.53668	9.42837	8.94462
piR-36225.1	7.23203	7.36194	8.00121	8.58184	7.9721	8.61927	8.69065	8.04507	8.02369	8.38368	8.75858	8.82514	8.07409	8.50032	8.6519	8.30574	8.37699	7.53668	9.54912	8.94462
piR-31985	9.944	9.66322	9.31453	9.92394	12.1751	10.5923	10.5145	11.3181	10.6077	10.3143	11.0205	9.46559	9.37704	8.52884	9.02089	9.01029	10.1321	8.22067	9.7243	9.81961
piR-36225	10.2504	10.8895	10.7693	11.0423	11.1181	9.86682	10.3075	10.5587	10.3659	10.305	9.6315	10.0082	10.9746	10.4005	9.17398	9.50043	7.80829	10.1958	9.94233	10.7405
piR-36984	12.0825	11.6853	9.49002	9.27524	10.157	9.94228	10.6205	10.326	9.72929	9.98482	10.123	10.0028	9.81578	9.54109	9.77897	10.0585	10.4134	10.5713	10.0665	9.96652
piR-36037.4	9.52881	9.4581	10.0633	9.67444	8.85229	7.98064	7.61027	8.82876	9.1302	8.6068	10.4502	10.4159	7.15989	7.84257	9.61373	7.65659	10.3486	7.3414	10.3586	9.84746
piR-36241	9.41729	9.01568	10.289	10.3682	9.13389	9.06917	9.7946	9.62737	9.82685	9.73033	10.2616	9.97959	9.0601	9.63811	9.91071	9.19897	10.3486	8.69306	10.4827	10.2183
piR-35462.1	10.0051	10.0637	10.9851	10.6083	9.09539	7.4627	8.65822	9.44891	9.69278	9.16261	11.1201	11.0718	7.00399	8.35741	10.3941	7.64309	11.2878	8.06053	11.262	10.5713
piR-35462	11.8434	10.4348	11.0279	10.6083	11.2659	9.46843	9.89344	9.66133	9.9402	9.41012	11.412	11.3171	9.38425	8.96208	10.6156	9.88295	11.5872	10.2721	11.6289	10.8022
piR-49143	14.3349	13.6674	12.6708	12.3132	12.5855	12.6153	12.9236	11.9072	12.1027	11.8666	11.763	12.1292	12.2908	12.3138	12.1127	12.3268	12.7702	13.4263	11.8653	11.9801
piR-60565.3	11.9687	12.1654	11.9316	11.9318	11.3771	11.6797	11.2214	11.7756	11.9256	12.587	11.5857	11.4617	11.6423	12.253	11.8901	12.0215	11.3351	11.9214	12.0089	11.8404
piR-60565.1	12.0467	12.2346	11.9617	12.1014	11.4291	11.8146	11.432	11.8057	12.0365	12.5988	11.7503	11.5534	11.6715	12.3006	12.0326	12.0285	11.4218	12.0622	12.1262	11.8684
piR-49144	15.1306	14.4906	13.2225	12.9279	13.1076	13.1264	13.5623	12.8071	12.7594	12.6049	12.2666	12.5702	13.1877	13.1536	12.7558	12.9267	13.4284	14.044	12.5576	12.5217

## Sheet: S8c. snoRNA vsd counts
Supplementary Table S8c. Variance stabilized normalized counts of snoRNAs profiled from islet derived exosomes
snoRNA	HI-Ctrl-SAMN08769390	HI-Cyto-SAMN08769390	Hi-Ctrl-SAMN08769199	HI-Cyto-SAMN08769199	HI-Ctrl-SAMN08769191	HI-Cyto-SAMN08769191	HI-Ctrl-SAMN08769188	HI-Cyto-SAMN08769188	HI-Ctrl-SAMN08769206	HI-Cyto-SAMN08769206	HI-Ctrl-SAMN08769132	HI-Cyto-SAMN08769132	HI-Ctrl-SAMN08769129	HI-Cyto-SAMN08769129	HI-Ctrl-SAMN08769121	HI-Cyto-SAMN08769121	HI-Ctrl-SAMN08769124	HI-Cyto-SAMN08769124	HI-Ctrl-SAMN08769073	HI-Cyto-SAMN08769073
U34	2.14909	2.81121	1.78608	2.80029	2.08759	3.01342	2.16148	2.3365	2.54684	2.21674	2.17015	2.23022	1.52674	1.48371	2.35386	1.94858	2.70711	3.07521	1.24549	1.52728
U65	4.00304	3.67085	2.48997	4.05886	2.56775	2.17015	3.26778	2.85784	2.8711	1.92743	2.93271	2.46871	2.83541	1.98498	2.55206	2.98106	3.12115	2.06625	1.24549	2.60953
U83A	1.96628	2.32318	2.94757	2.35178	3.38411	3.48918	3.10457	2.99467	3.13366	2.45465	2.60576	2.84523	2.47903	1.67149	3.7485	3.44848	2.99601	3.22691	1.24549	2.60953
ACA36	4.00304	2.96549	2.48997	3.13703	2.83939	2.93271	2.16148	1.47202	3.5613	3.59347	3.42837	2.67031	3.11796	2.4549	2.72416	2.68033	0.994918	3.43278	1.24549	3.20254
U25	1.96628	1.91126	2.94757	1.67126	1.93499	1.83828	2.46686	2.10387	2.54684	2.98514	1.52449	2.46871	3.28171	3.07581	3.25618	2.56297	2.53541	1.88759	1.81016	2.17365
U55	3.32884	2.96549	2.94757	2.80029	3.26354	3.163	2.92295	3.11978	3.35986	3.59347	2.17015	2.46871	3.35834	3.78851	2.35386	3.0685	3.8112	2.49331	1.81016	2.17365
HBII-239	2.45375	3.17008	3.5843	1.67126	2.56775	2.7557	2.92295	3.23603	3.13366	3.12495	1.52449	2.46871	3.20174	2.55021	2.72416	2.56297	2.53541	3.49663	1.81016	2.60953
HBII-85-17	3.09015	2.5406	2.94757	3.13703	3.49736	2.31001	4.11954	3.88916	2.54684	2.65586	2.60576	1.93992	1.52674	1.26582	3.01377	2.43403	1.82443	2.60953	1.81016	2.60953
HBII-85-19	3.09015	2.5406	2.94757	3.13703	3.49736	2.31001	4.11954	3.88916	2.54684	2.65586	2.60576	1.93992	1.52674	1.26582	3.01377	2.43403	1.82443	2.60953	1.81016	2.60953
U64	1.50776	1.54772	2.94757	3.65788	3.13437	2.31001	3.68442	3.11978	3.13366	2.83043	2.60576	2.67031	1.22037	1.98498	2.12041	2.13049	2.53541	2.36571	2.21041	2.17365
ACA60	5.26364	4.34737	1.78608	2.80029	3.93194	3.81532	4.11954	3.54595	2.54684	2.98514	3.81532	3.39065	3.35834	2.55021	3.36591	3.23028	3.72781	3.36665	2.21041	2.17365
14q(II-3)	2.70075	3.51878	3.5843	1.67126	3.13437	2.55173	4.02023	2.99467	2.11558	4.65329	1.52449	1.93992	2.47903	2.4549	3.01377	0.791515	2.33771	3.36665	2.21041	2.93666
14q(II-26)	3.53996	2.5406	4.05053	4.38777	2.56775	3.08996	3.80369	3.88916	3.74201	3.8778	2.60576	3.00028	4.03617	2.94488	3.56762	4.34407	4.5953	3.98523	2.21041	4.95626
HBII-85-24	2.58306	2.5406	1.78608	3.13703	3.0659	2.65765	3.80369	2.85784	2.11558	1.92743	3.63277	1.57253	1.77688	1.98498	3.13937	2.29094	2.85916	2.60953	2.51854	2.60953
SNORD127	1.96628	1.32245	1.78608	2.35178	2.46316	2.31001	3.10457	1.82337	2.54684	1.92743	2.17015	1.93992	3.50274	1.98498	2.12041	3.0685	2.10503	2.22432	2.51854	2.17365
HBII-52-23	3.25278	3.35263	3.83301	4.23039	2.9943	3.163	2.71433	0.99425	2.11558	1.06009	4.63987	3.39065	3.35834	3.07581	3.01377	3.37855	2.33771	3.07521	2.51854	2.60953
U51	2.70075	3.233	2.48997	1.67126	2.46316	2.17015	1.76669	3.23603	3.13366	3.96306	2.93271	2.67031	1.98903	1.98498	1.83856	1.73926	1.47293	2.06625	2.51854	3.20254
HBII-420	1.75571	1.54772	3.29427	3.13703	2.56775	2.84707	1.21269	2.85784	3.35986	1.56171	1.52449	2.46871	1.98903	1.98498	1.83856	2.56297	1.82443	2.22432	2.51854	3.20254
U57	3.32884	3.76508	1.78608	3.65788	3.13437	3.08996	3.556	3.72625	5.20991	3.37409	4.13174	4.42546	3.93093	3.90959	4.20016	3.58084	3.34663	3.61794	2.51854	3.20254
U24	4.32905	4.20897	3.83301	4.38777	4.17171	4.08975	3.41748	4.03834	3.35986	4.71069	3.98042	3.61081	4.08662	4.4477	3.83214	5.25969	3.34663	4.03198	2.51854	3.20254
U102	3.89833	3.17008	1.78608	2.35178	3.79899	3.81532	2.92295	2.53416	3.74201	3.48707	3.98042	4.06302	3.63648	4.09482	3.25618	2.98106	4.03997	4.65637	2.51854	3.98523
U84	3.95145	3.8103	5.00326	3.65788	3.26354	4.00281	4.69992	3.23603	4.19321	3.7882	4.13174	3.71126	3.98431	3.41626	3.56762	3.87293	3.9669	3.73116	2.51854	4.40744
U22	3.53996	2.8905	1.78608	2.80029	2.34943	2.93271	2.46686	2.10387	3.35986	2.98514	2.93271	3.26989	4.1836	2.72226	3.56762	3.0685	3.12115	2.49331	2.76781	2.93666
U33	2.90897	3.40968	2.94757	3.13703	3.88872	3.36552	4.02023	3.88916	2.8711	3.25381	4.52461	4.21634	4.13573	3.13734	3.7485	3.97723	4.03997	4.07757	2.76781	4.27682
U32A	3.32884	3.62165	4.05053	3.13703	2.919	3.08996	2.71433	2.70582	2.8711	2.98514	3.19838	1.93992	1.22037	2.55021	2.12041	2.13049	2.70711	2.7163	2.97802	1.52728
mgh18S-121	2.58306	2.63709	3.5843	3.41592	3.20014	3.163	3.10457	1.82337	2.11558	3.48707	2.17015	2.46871	3.20174	2.72226	2.72416	3.64346	3.12115	2.49331	2.97802	2.60953
U15B	1.20444	1.54772	2.94757	2.35178	2.56775	2.01414	2.16148	2.10387	2.54684	1.56171	2.93271	2.23022	2.17298	1.67149	2.55206	2.29094	2.70711	1.6827	2.97802	2.60953
ACA54	3.78705	3.03673	2.48997	3.13703	2.9943	2.17015	4.38958	4.10861	1.48125	3.7882	2.60576	2.84523	3.02968	2.87462	2.55206	2.56297	2.33771	1.14978	2.97802	2.93666
HBII-52-39	2.80886	2.63709	3.29427	1.67126	1.56825	2.17015	1.21269	1.82337	1.48125	2.21674	1.52449	3.14052	2.72692	3.25409	1.83856	1.94858	2.53541	2.7163	2.97802	3.43278
U8	4.24147	4.41302	4.24509	5.57487	5.34376	5.24045	5.09003	3.11978	4.19321	3.25381	4.13174	4.28859	5.22168	5.09317	5.90536	5.91239	4.178	4.58834	2.97802	3.63735
ACA62	2.45375	2.72699	5.1248	4.23039	4.20885	3.95774	6.67658	5.22962	3.13366	3.59347	4.74894	3.71126	3.43194	3.30974	2.55206	3.0685	3.89076	3.93725	2.97802	4.40744
14q(II-9)	3.09015	2.63709	3.29427	1.67126	3.4416	2.84707	3.10457	2.3365	3.35986	1.92743	2.17015	1.57253	0.811841	2.55021	1.83856	3.23028	2.10503	3.07521	3.16158	3.98523
ACA32	4.05322	3.35263	2.48997	2.35178	2.08759	1.6371	3.10457	2.3365	2.54684	1.56171	2.60576	2.46871	1.22037	2.55021	2.35386	1.73926	2.33771	0.761167	3.16158	2.17365
ACA3	5.41163	5.0903	4.73349	4.66905	3.70432	4.43803	4.83888	4.74863	3.5613	4.12248	3.81532	4.21634	3.43194	3.82981	3.98834	4.16953	4.64834	4.36917	3.16158	2.17365
HBII-295	3.60521	3.98035	3.83301	3.65788	2.08759	2.31001	2.92295	2.70582	4.05485	3.48707	3.19838	3.61081	4.60646	3.61244	3.36591	3.3059	3.54747	3.22691	3.32715	2.60953
HBI-61	4.19614	3.51878	3.5843	4.23039	2.2249	3.01342	2.16148	3.63852	3.35986	2.83043	2.60576	3.00028	1.77688	2.4549	3.46953	1.94858	2.70711	3.36665	3.32715	3.63735
mgU2-19/30	3.53996	3.51878	2.94757	3.65788	2.9943	3.48918	4.30372	3.54595	5.49293	3.7882	3.42837	3.26989	5.13742	4.09482	4.26579	4.07587	4.03997	3.88795	3.32715	4.27682
U85	1.75571	3.03673	4.87304	3.65788	2.46316	2.01414	3.556	2.53416	4.95715	3.12495	3.42837	3.61081	0.811841	3.25409	3.7485	3.0685	3.23744	2.7163	3.32715	4.52984
U80	3.84358	3.57097	2.94757	4.05886	3.4416	2.93271	1.76669	3.34518	3.35986	4.2694	2.93271	3.71126	2.47903	3.07581	3.7485	2.88796	2.33771	3.67552	3.47908	1.52728
HBII-436	3.78705	2.81121	4.42166	2.80029	3.20014	1.6371	3.10457	2.3365	2.54684	2.65586	3.98042	3.14052	3.35834	3.7462	3.13937	3.76206	3.8112	2.22432	3.47908	2.17365
U52	3.00236	3.17008	3.5843	3.13703	3.20014	3.81532	2.71433	3.11978	3.5613	3.59347	3.63277	3.26989	2.33488	3.07581	3.56762	3.64346	2.53541	3.15275	3.47908	2.93666
U73a	5.07025	4.84658	3.83301	3.65788	4.66559	4.57481	4.7706	4.59352	4.95715	5.0241	4.13174	4.67361	3.81912	5.13476	4.45026	4.65229	4.03997	3.55833	3.47908	3.43278
snoID_1111	3.78705	4.41302	3.83301	1.67126	4.09518	4.13174	1.21269	3.23603	3.35986	3.48707	2.93271	2.84523	2.9359	3.7028	2.72416	2.98106	3.34663	3.07521	3.47908	3.82001
ACA14b	2.58306	1.54772	4.42166	4.79626	3.84443	3.42837	5.54292	4.84579	3.13366	2.21674	3.98042	3.14052	2.9359	3.30974	1.48506	2.68033	2.33771	3.07521	3.61935	4.40744
U43	3.00236	3.40968	4.42166	4.79626	2.34943	2.7557	2.92295	2.85784	2.11558	2.98514	2.17015	1.06807	1.52674	3.19669	2.87656	2.13049	2.70711	2.49331	3.61935	1.52728
E3	5.5451	5.02051	3.5843	3.86979	3.75231	3.91153	4.47181	3.72625	1.48125	2.83043	4.52461	3.71126	3.35834	2.72226	3.46953	3.15132	3.54747	3.43278	3.61935	2.93666
SNORA58B	3.09015	2.96549	4.58359	3.86979	5.57973	3.36552	6.2366	5.33986	3.13366	3.12495	5.63905	4.14124	2.9359	2.72226	3.25618	2.88796	3.54747	3.61794	3.61935	3.20254
ACA21	4.57034	4.05972	2.48997	3.65788	3.38411	4.17282	4.7706	4.74863	2.11558	3.37409	3.19838	3.14052	3.43194	3.87015	3.46953	3.81838	3.8112	3.36665	3.61935	3.82001
U45A	2.80886	3.03673	3.29427	3.65788	2.56775	3.30048	2.46686	2.3365	3.35986	3.48707	3.42837	2.46871	2.47903	3.61244	2.12041	3.15132	3.44977	2.90726	3.74893	4.40744
U87	3.40191	3.03673	1.78608	3.41592	2.66461	3.08996	3.41748	2.70582	2.54684	3.8778	2.93271	2.23022	3.98431	4.29528	4.13218	4.16953	3.64006	4.07757	3.74893	2.17365
U17b	1.96628	2.8905	2.94757	3.41592	2.919	3.163	3.10457	2.70582	2.54684	1.06009	2.17015	4.28859	2.60881	3.78851	1.48506	2.29094	2.53541	3.07521	3.74893	3.20254
U90	3.25278	3.35263	2.94757	2.35178	3.26354	4.5076	4.21385	4.03834	4.32217	3.69367	3.42837	4.21634	3.50274	3.41626	3.66052	2.78814	2.85916	2.49331	3.98197	3.63735
U27	3.47223	4.09816	3.29427	2.80029	3.79899	1.83828	2.71433	3.44829	2.8711	3.8778	3.63277	3.26989	3.57089	4.09482	2.87656	3.23028	4.03997	4.44497	4.08806	3.82001
14q(II-14)	3.89833	3.98035	4.73349	3.13703	3.88872	3.48918	3.556	4.30495	2.8711	4.12248	4.27179	3.71126	4.60646	4.12974	3.7485	4.3019	4.42726	5.04971	4.08806	3.82001
mgh28S-2411	3.84358	4.53805	3.5843	3.86979	4.28102	4.8234	4.11954	4.24172	4.32217	4.76651	4.13174	4.35823	4.68121	5.13476	4.91901	4.46534	3.54747	3.88795	4.28378	3.82001
SNORD3J	2.58306	2.32318	5.97285	5.41504	3.79899	3.91153	5.4542	4.48311	5.04554	3.96306	3.63277	4.55336	3.28171	4.32674	1.83856	3.37855	3.72781	3.67552	4.37461	3.20254
U62A	3.53996	4.02046	3.5843	2.80029	3.79899	4.17282	2.71433	3.23603	4.86438	3.69367	2.60576	3.50407	4.85686	4.41816	3.13937	2.78814	3.34663	3.55833	4.46138	3.98523
U62B	3.53996	4.02046	3.5843	2.80029	3.79899	4.17282	2.71433	3.23603	4.86438	3.69367	2.60576	3.50407	4.85686	4.41816	3.13937	2.78814	3.34663	3.55833	4.46138	3.98523
HBII-210	4.88535	4.92308	4.42166	3.65788	4.66559	5.58645	4.38958	4.7978	3.9053	5.11788	4.85243	5.537	4.32038	5.49781	4.72398	4.98098	4.70003	5.59536	4.46138	3.63735
U95	5.62699	5.57378	4.73349	2.80029	4.38444	4.96437	4.69992	5.06926	4.05485	4.92517	5.63905	4.89459	4.92298	5.90286	5.5005	5.61824	4.84763	4.48179	4.46138	4.52984
HBI-100	5.86054	5.36217	5.44164	5.23391	3.55146	3.95774	4.90487	4.42552	3.35986	4.47067	3.98042	4.73117	4.60646	4.35769	4.56424	5.01097	4.94025	5.25522	4.54448	3.43278
HBII-251	4.1497	3.93933	3.5843	3.41592	5.08445	5.21718	4.96868	4.30495	5.04554	4.40587	4.95073	4.55336	4.3639	4.4768	4.82389	5.15375	5.19287	3.98523	4.54448	5.04971
SNORD119	3.47223	3.03673	3.5843	2.35178	3.6549	3.23306	2.16148	3.23603	3.5613	3.69367	4.27179	4.28859	3.87591	4.89294	3.98834	4.38534	3.72781	4.03198	4.62428	2.93666
U63	3.72861	3.40968	3.29427	2.80029	3.88872	4.3288	2.71433	3.63852	3.13366	3.48707	5.13291	5.04524	3.76041	4.77187	4.45026	5.04048	4.178	4.48179	4.62428	3.43278
U83B	4.94904	4.92308	4.42166	4.23039	5.15339	5.73797	5.14768	5.06926	6.16212	6.18752	5.21718	4.78714	5.7209	5.43235	6.03476	5.81674	5.3059	5.37092	4.70107	4.40744
ACA19	6.24319	5.47219	4.42166	3.13703	3.4416	3.66011	5.30908	3.54595	3.13366	3.69367	3.81532	3.50407	3.87591	3.13734	4.13218	4.50415	4.11026	3.36665	4.70107	3.82001
U31	4.41283	4.62695	3.83301	4.79626	5.15339	5.28594	4.47181	5.56724	5.12975	5.40829	5.37281	4.42546	5.47209	5.13476	4.87203	5.67569	4.42726	4.81712	4.70107	4.8579
U104	5.41163	5.20061	6.45808	5.78203	4.45045	5.06998	5.74081	5.96951	6.67265	6.08569	4.63987	4.21634	5.68274	6.41508	5.78499	5.38227	4.70003	5.30263	4.84643	5.70297
14q(I-9)	5.64665	5.36217	2.48997	1.67126	3.75231	3.60499	4.69992	5.06926	3.13366	4.5334	3.98042	3.61081	3.98431	5.02884	3.25618	3.3059	3.34663	4.29029	4.9153	4.52984
14q(II-1)	4.88535	4.767	2.48997	2.80029	3.6549	3.71345	3.80369	3.96529	2.54684	3.69367	3.98042	4.35823	4.78843	3.94817	4.32926	3.58084	4.84763	5.04971	4.9153	4.64519
snR39B	3.95145	4.02046	3.83301	4.38777	3.70432	4.2524	2.92295	4.10861	3.5613	3.7882	3.42837	3.80602	3.02968	3.87015	3.46953	3.44848	3.9669	4.55345	5.04595	2.93666
U50B	3.84358	3.35263	2.94757	2.80029	4.0557	4.00281	3.26778	3.44829	4.86438	2.45465	5.04415	4.14124	4.71758	3.90959	4.56424	4.57957	4.75044	4.51794	5.10789	4.64519
HBII-85-8	4.10208	5.06734	4.87304	5.41504	6.17888	3.91153	5.49931	5.8101	3.13366	3.59347	5.13291	3.71126	4.92298	3.56538	3.98834	4.65229	3.9669	4.20804	5.16765	4.27682
HBII-429	6.18392	6.86713	4.42166	5.13433	5.92435	5.90033	5.30908	5.33986	6.16212	6.20679	3.81532	5.46606	4.85686	6.10143	5.13753	5.40555	4.30666	6.20871	5.16765	3.63735
U26	4.6447	4.50753	4.42166	4.23039	4.48263	4.96437	3.68442	4.69823	4.95715	5.24933	5.69773	6.01559	5.79376	6.12975	6.36596	6.15842	6.12925	5.59536	5.16765	4.95626
U38B	4.81949	5.11295	3.29427	3.65788	4.48263	4.93699	4.6267	4.64655	3.74201	4.76651	5.75369	5.39111	4.9552	5.44902	5.70635	5.49483	4.94025	4.75435	5.28083	4.95626
SNORA109	4.57034	4.65574	6.28896	5.95825	7.13748	6.53264	5.4542	6.26576	6.19762	5.44534	6.04244	6.10411	7.01487	6.99128	6.03476	5.42843	5.62731	5.02218	5.5297	7.05312
U3	5.87672	5.72677	5.00326	6.28543	6.20811	6.03024	4.02023	2.53416	5.96499	4.71069	4.52461	6.01559	6.37376	5.90286	5.59288	5.84951	4.94025	5.18117	5.57433	5.91223
14q(I-4)	4.60786	4.62695	1.78608	2.80029	4.93788	3.71345	4.6267	4.42552	4.76699	4.47067	4.13174	3.14052	4.03617	3.51702	3.91195	2.98106	3.89076	4.36917	5.65912	4.40744
HBII-85-3	4.60786	4.89792	7.11416	7.01355	6.00819	5.19355	8.33517	7.06898	5.12975	4.92517	7.12077	6.08264	6.01775	4.64304	6.45263	6.2634	6.28342	2.99366	5.65912	6.97738
HBII-85-9	4.60786	4.89792	7.11416	7.01355	6.00819	5.19355	8.33517	7.06898	5.12975	4.92517	7.12077	6.08264	6.01775	4.64304	6.45263	6.2634	6.28342	2.99366	5.65912	6.97738
U20	5.18359	5.2633	5.77319	6.11058	5.28298	5.90033	5.35917	4.7978	6.26532	5.48139	6.27142	5.13908	5.13742	5.83212	5.43505	5.28507	5.44392	5.02218	5.73843	5.58281
14q(0)	5.15597	4.65574	4.24509	3.65788	5.59623	4.3659	4.47181	5.2673	4.44305	4.40587	5.80714	5.81427	6.14116	5.59023	5.92799	5.47306	5.99222	6.21963	5.81281	6.12904
14q(II-12)	6.53508	6.4613	6.1423	5.64789	5.70596	5.43457	5.74081	5.1514	5.20991	6.33289	5.80714	4.28859	5.01803	5.605	4.91901	3.92584	5.50798	5.92176	5.94864	6.12904
ACA61	5.01066	3.62165	4.73349	5.02841	4.69454	5.01795	6.18856	5.44208	4.76699	4.04449	5.63905	5.04524	4.9552	4.56163	5.13753	5.33451	5.59852	5.61396	5.9802	5.75888
HBII-289	6.5439	6.19288	6.37678	6.01139	5.57973	5.65611	6.25984	5.11082	6.35955	5.73814	6.27142	7.06892	7.63949	7.24329	6.92827	7.05745	5.76195	6.10516	6.06984	6.24115
U74	5.52378	4.89792	4.24509	4.05886	5.76449	5.60423	4.7706	4.89265	5.35858	6.1679	5.13291	5.9923	5.51709	5.71723	5.83465	6.28541	5.02854	5.55732	6.15272	5.91223
mgU12-22/U4-8	3.25278	3.98035	6.33375	6.0621	3.79899	5.28594	4.55074	4.30495	5.82751	5.51647	6.40104	5.94422	4.08662	4.89294	5.70635	4.38534	5.94974	4.36917	6.60417	7.34001
14q(I-8)	6.61214	6.44631	4.73349	3.86979	6.20811	5.82932	7.34935	6.78803	6.08745	5.37021	6.04244	5.91939	6.46419	6.13904	6.01421	6.10829	6.40422	6.56206	6.70598	6.74641
ACA36B	10.7234	9.46338	8.60382	8.37811	7.26991	7.5024	8.1524	7.98317	8.51025	8.51557	8.40158	7.7609	7.77681	7.42409	7.56524	7.75155	8.04377	8.36755	7.61966	7.76943
ACA45	10.3796	8.49704	9.42221	9.02191	7.63409	7.8865	8.38978	8.19678	8.35597	7.85146	8.81451	8.53997	7.96145	7.96542	7.94316	8.26858	8.34238	8.88671	8.17278	8.12104

## Sheet: S8d. tRNA vsd counts
Supplementary Table S8d. Variance stabilized normalized counts of tRNAs profiled from islet derived exosomes
tRNA	HI-Ctrl-SAMN08769390	HI-Cyto-SAMN08769390	Hi-Ctrl-SAMN08769199	HI-Cyto-SAMN08769199	HI-Ctrl-SAMN08769191	HI-Cyto-SAMN08769191	HI-Ctrl-SAMN08769188	HI-Cyto-SAMN08769188	HI-Ctrl-SAMN08769206	HI-Cyto-SAMN08769206	HI-Ctrl-SAMN08769132	HI-Cyto-SAMN08769132	HI-Ctrl-SAMN08769129	HI-Cyto-SAMN08769129	HI-Ctrl-SAMN08769121	HI-Cyto-SAMN08769121	HI-Ctrl-SAMN08769124	HI-Cyto-SAMN08769124	HI-Ctrl-SAMN08769073	HI-Cyto-SAMN08769073
tRNA-Asn-GTT-1-1	5.19773	5.43072	4.67867	5.29644	4.81811	5.44542	5.57808	5.83352	5.00134	5.05406	4.60955	5.3306	5.47691	5.80093	5.77983	5.33621	5.5102	4.81411	4.20568	5.30872
tRNA-Leu-AAG-7-1	4.40943	4.67178	4.86528	4.75665	4.74343	4.77591	4.96215	4.82138	4.80709	4.16946	4.60955	4.41052	4.88195	4.49208	4.5161	4.98248	4.64882	4.67741	4.33915	4.75415
tRNA-Val-AAC-6-1	4.32584	4.25564	4.29159	4.04721	4.57331	4.20006	4.34709	4.22424	4.46563	4.06597	4.60955	4.58644	3.96641	4.43219	4.18517	4.19895	4.46245	4.01535	4.45048	4.08163
tRNA-Met-CAT-6-1	4.83262	4.71723	4.5691	4.58472	5.0139	4.8213	5.04919	4.86832	4.21662	4.8428	4.42974	4.91573	4.48588	4.82325	4.81371	4.98248	5.43175	4.93415	4.85437	4.4267
tRNA-Gln-TTG-3-3	5.089	5.05297	5.16027	4.90226	5.0139	4.8647	5.04919	5.03735	4.87599	4.7181	5.10462	5.02215	4.48588	4.78261	4.74783	4.77383	4.80278	4.74821	4.85437	4.55042
tRNA-Glu-CTC-3-1	4.61619	4.62394	4.67867	4.36854	4.66237	5.12675	4.96215	4.40181	4.65263	4.91803	4.75829	4.85818	4.78483	4.49208	4.60032	4.44115	4.80278	4.93415	4.91795	5.25265
tRNA-Ala-AGC-8-2	6.19326	6.65083	7.52284	7.54452	6.11103	5.6982	7.46232	7.92743	6.88978	7.16136	5.44455	6.38166	6.73069	5.71127	4.0152	7.75337	5.65378	5.50107	5.03463	6.85448
tRNA-Leu-CAA-1-1	6.00623	6.05799	5.67805	5.43152	4.81811	5.49531	6.0272	4.47616	5.21573	5.60465	6.24613	5.88472	5.63197	5.25839	5.13942	5.71549	6.20136	5.88764	5.03463	5.41356
tRNA-Leu-CAA-1-2	4.78295	5.60324	6.10809	5.83028	5.0719	5.90946	6.50443	6.189	5.55409	5.20346	6.65995	6.3465	5.89527	5.6446	5.46528	5.09038	6.65691	6.36033	5.3678	5.76219
tRNA-Gly-TCC-2-1	6.76946	7.13983	6.65667	6.50369	6.00851	6.18161	5.98856	6.47063	5.93554	6.46416	6.07503	5.93387	5.99115	6.75155	6.20605	6.17775	6.1083	6.59381	5.55938	5.25265
tRNA-Glu-TTC-4-2	5.12641	5.25696	4.67867	5.79871	6.06074	6.26596	4.1312	5.28237	4.87599	5.40867	4.42974	5.20834	4.92724	5.10118	5.13942	5.41668	5.43175	6.46523	5.66171	5.41356
tRNA-Cys-GCA-1-1	5.50133	6.08622	5.83743	5.19708	5.71133	5.5895	4.96215	5.11289	6.11596	6.1823	6.6298	6.11421	6.08063	7.61779	5.93747	5.39044	5.7829	6.59381	5.72566	6.00542
tRNA-Leu-TAA-3-1	5.50133	4.95267	5.94544	5.7332	6.27371	6.22444	6.33288	5.43061	6.33812	6.41	6.59898	5.98128	6.0632	5.45519	6.304	6.31547	5.90042	6.10125	5.72566	6.23826
tRNA-Glu-TTC-9-1	4.73061	4.51955	5.49613	5.14403	4.66237	4.77591	5.86546	5.03735	5.11363	4.80298	5.10462	5.02215	5.05253	4.93619	5.09147	5.18876	4.9358	4.67741	5.78661	4.55042
tRNA-Thr-TGT-2-1	5.19773	6.16754	5.54412	5.43152	5.71133	5.77901	5.63064	5.45821	5.75873	5.31047	6.36173	6.17609	4.92724	5.29782	5.69329	5.41668	6.65691	5.63282	5.78661	6.03681
tRNA-Thr-CGT-4-1	5.65312	5.56228	5.283	5.19708	5.27807	5.39343	5.46591	5.56288	5.59055	5.8927	5.87909	6.23527	5.47691	4.91821	5.60054	5.51638	6.48486	5.66373	5.81605	5.97328
tRNA-Thr-CGT-2-1	5.35903	5.22994	5.39421	5.79871	5.27807	5.5895	5.52325	5.51164	5.51654	5.28461	5.71043	5.63751	5.53074	5.28482	5.09147	5.58627	5.34796	5.04185	5.84485	4.92179
tRNA-Pro-TGG-3-5	5.44636	5.73709	5.87442	4.22995	5.1796	6.04439	5.90777	5.21752	4.46563	4.76147	6.4684	5.63751	5.58237	5.51073	5.50049	5.21977	5.71995	5.35375	5.84485	5.76219
tRNA-Gly-TCC-2-2	7.02761	7.40278	6.57174	6.50369	6.63768	6.86563	6.33288	6.83818	6.23154	6.68931	6.16326	6.66354	6.34714	6.80253	6.32278	6.36691	6.55625	7.00374	5.84485	5.97328
tRNA-Gly-TCC-2-3	7.02761	7.40278	6.57174	6.50369	6.63768	6.86563	6.33288	6.83818	6.23154	6.68931	6.16326	6.66354	6.34714	6.80253	6.32278	6.36691	6.55625	7.00374	5.84485	5.97328
tRNA-Gly-TCC-2-4	7.02761	7.40278	6.57174	6.50369	6.63768	6.86563	6.33288	6.83818	6.23154	6.68931	6.16326	6.66354	6.34714	6.80253	6.32278	6.36691	6.55625	7.00374	5.84485	5.97328
tRNA-Gly-TCC-2-5	7.02761	7.40278	6.57174	6.50369	6.63768	6.86563	6.33288	6.83818	6.23154	6.68931	6.16326	6.66354	6.34714	6.80253	6.32278	6.36691	6.55625	7.00374	5.84485	5.97328
tRNA-Val-CAC-1-4	8.37053	8.07089	7.68152	7.20685	7.11856	7.01691	6.81652	7.54215	6.97039	7.26739	7.11495	7.09918	7.28703	7.67316	6.97977	7.05944	7.65871	7.75363	5.90063	7.03197
tRNA-Gln-TTG-1-1	7.72528	8.06403	6.52726	6.82498	7.54981	6.95166	6.72767	7.23696	7.4152	7.08828	6.6298	6.07134	7.19654	6.92629	6.46447	6.9802	6.20136	7.08189	6.03063	6.56963
tRNA-Cys-GCA-5-1	4.61619	5.66232	5.83743	5.69916	5.45356	5.94449	5.63064	5.72753	5.39661	5.47747	5.93083	5.95779	5.26742	5.17531	5.88698	5.18876	6.48486	5.35375	6.19385	6.00542
tRNA-Lys-CTT-3-1	5.62904	4.0656	6.22546	6.99563	5.12703	6.09169	7.72383	7.90441	6.72889	6.48525	6.53522	4.41052	6.89398	5.92491	5.91246	7.09746	4.80278	4.81411	6.31971	7.834
tRNA-Met-CAT-1-1	6.72685	6.59402	6.57174	6.69854	6.39928	6.63481	6.63282	6.49588	6.25353	6.55664	6.53522	6.79863	6.36131	5.93277	6.53023	6.63058	6.59061	6.41377	6.31971	6.21124
tRNA-Tyr-GTA-chr1-127	5.96925	5.99969	6.54967	6.36381	8.77381	7.28489	7.19238	6.92374	6.47473	5.56367	7.27816	6.97971	7.74027	7.04712	6.32278	6.57735	6.72021	6.39619	6.37858	6.74737
tRNA-Tyr-GTA-chr21-2	5.96925	5.99969	6.54967	6.36381	8.77381	7.28489	7.19238	6.92374	6.47473	5.56367	7.27816	6.97971	7.74027	7.04712	6.32278	6.57735	6.72021	6.39619	6.37858	6.74737
tRNA-Arg-ACG-2-1	6.27047	5.02056	5.87442	5.92069	5.77637	5.99537	4.86733	5.58774	5.16581	5.94032	5.98064	6.25445	5.53074	5.6736	5.42905	4.86247	5.5102	5.50107	6.43503	5.68354
tRNA-Arg-ACG-2-4	4.73061	5.93875	6.54967	6.80978	5.77637	5.02211	6.27061	6.10852	6.33812	6.12914	5.98064	6.25445	5.53074	5.91699	5.88698	5.71549	5.5102	6.12302	6.43503	6.12682
tRNA-Glu-TTC-4-1	6.19326	5.54129	6.28057	5.86111	6.06074	7.07164	6.87966	6.49588	5.69406	5.73857	4.42974	5.72523	6.97816	6.5166	5.66311	6.3023	5.5102	6.531	6.52431	5.46279
tRNA-Arg-ACG-1-1	6.72685	5.95425	6.25329	7.42085	5.71133	6.43271	6.63282	5.93161	6.66549	6.68931	6.02866	6.62034	6.58246	6.50117	6.20605	6.26203	5.5102	6.9806	6.52431	5.90658
tRNA-Gly-GCC-2-4	8.64383	8.82795	6.3593	6.59564	7.40047	7.72463	6.70455	7.53015	7.8835	8.24394	6.02866	6.56058	7.50355	8.19325	7.81902	7.95221	6.20136	7.25549	6.55848	5.59979
tRNA-Thr-AGT-1-1	7.23084	7.27736	7.01808	6.5412	6.71953	6.77401	6.77279	6.97803	6.93066	7.32048	7.07105	6.44942	6.8147	7.19372	7.04809	6.98832	6.72021	6.73951	6.60821	6.80194
tRNA-Leu-CAG-1-7	6.77991	6.84143	6.95282	6.79442	6.55074	7.168	6.27061	6.84795	6.41782	6.68931	6.77449	6.77263	7.20431	7.15196	6.68224	7.22647	6.72021	6.89649	6.70266	6.78399
tRNA-Leu-CAG-1-6	7.19245	7.28923	6.95282	6.79442	7.20011	6.71603	6.27061	6.70465	6.41782	6.24598	6.77449	6.69161	7.54684	7.15196	6.68224	7.22647	6.72021	6.89649	6.70266	6.78399
tRNA-Leu-CAG-1-1	6.77991	6.84143	6.69728	6.79442	6.55074	6.78344	6.27061	6.60416	6.41782	6.24598	6.77449	6.69161	6.96905	6.95654	6.53023	7.04394	6.72021	7.21651	6.70266	6.78399
tRNA-Leu-CAG-1-2	6.77991	6.84143	6.69728	6.79442	6.55074	6.78344	6.27061	6.60416	6.41782	6.24598	6.77449	6.69161	6.96905	6.95654	6.53023	7.04394	6.72021	7.21651	6.70266	6.78399
tRNA-Leu-CAG-1-3	6.77991	6.84143	6.69728	6.79442	6.55074	6.78344	6.27061	6.60416	6.41782	6.24598	6.77449	6.69161	6.96905	6.95654	6.53023	7.04394	6.72021	7.21651	6.70266	6.78399
tRNA-Leu-CAG-1-4	6.77991	6.84143	6.69728	6.79442	6.55074	6.78344	6.27061	6.60416	6.41782	6.24598	6.77449	6.69161	6.96905	6.95654	6.53023	7.04394	6.72021	7.21651	6.70266	6.78399
tRNA-Leu-CAG-1-5	6.77991	6.84143	6.69728	6.79442	6.55074	6.78344	6.27061	6.60416	6.41782	6.24598	6.77449	6.69161	6.96905	6.95654	6.53023	7.04394	6.72021	7.21651	6.70266	6.78399
tRNA-Arg-TCT-3-2	6.24011	5.20228	5.79937	6.27702	5.92613	6.01191	6.81652	6.56899	6.09162	6.39891	5.7691	6.1961	6.62976	6.30116	5.69329	6.56646	5.65378	5.72341	6.81947	5.87194
tRNA-Gln-CTG-1-2	7.66508	7.87689	6.91903	7.07381	7.44884	7.07929	7.0897	7.06413	7.24281	7.21224	7.15754	7.03526	7.32311	7.26473	6.94434	6.87007	6.65691	7.08189	6.81947	6.72869
tRNA-Gln-CTG-1-3	7.74656	8.04672	6.91903	7.21835	7.57615	7.18226	7.0897	7.26625	7.37647	7.303	6.4684	7.03526	7.12468	7.42144	6.94434	6.87007	6.65691	7.22636	6.81947	6.72869
tRNA-Gln-CTG-1-5	7.66508	7.94576	6.91903	7.29634	7.44884	7.07929	7.0897	7.06413	7.24281	7.21224	7.15754	7.03526	7.01402	7.26473	6.94434	7.05944	6.65691	7.29344	6.81947	7.09137
tRNA-Gln-CTG-1-1	7.74656	8.04672	6.91903	7.45036	7.57615	7.18226	7.0897	7.26625	7.37647	7.303	7.15754	7.03526	7.12468	7.35233	6.94434	7.05944	6.65691	7.43586	6.81947	7.09137
tRNA-His-GTG-1-5	5.65312	6.56473	6.79395	6.36381	6.5144	6.82056	6.06476	6.32289	6.41782	6.1823	6.59898	6.70544	5.91501	6.76018	7.13434	5.92348	4.80278	5.78047	6.90113	6.12682
tRNA-Pro-TGG-1-1	5.41794	6.04365	6.28057	6.57772	5.89751	6.31945	6.13689	6.70465	7.13072	6.24598	7.54144	7.20937	6.31834	6.31897	6.66776	5.73583	7.2967	6.71155	6.90113	7.35601
tRNA-Glu-TTC-3-1	5.69995	6.73195	6.69728	5.5913	5.89751	6.25226	4.51008	5.48521	7.05896	6.69833	7.74991	6.48209	4.88195	6.14961	6.49774	5.30815	7.48913	6.37838	7.00315	7.12016
tRNA-Val-TAC-3-1	5.93122	6.34035	6.67713	6.42549	6.81184	7.01691	6.13689	6.58081	6.72889	6.97479	6.53522	6.31041	6.45667	6.59132	6.53023	6.55548	6.33005	6.62419	7.02754	6.43718
tRNA-Leu-CAG-2-1	6.96507	7.42981	7.43041	7.14792	6.89848	7.33037	7.50273	7.24434	7.94418	7.54507	6.53522	6.04938	7.52845	7.71113	8.00698	7.60888	7.27595	6.34205	7.05153	7.29431
tRNA-Leu-CAG-2-2	7.64821	7.52809	7.15478	7.14792	6.89848	7.33037	7.50273	7.24434	7.94418	7.54507	6.53522	6.04938	7.28703	7.50528	7.82548	7.71494	7.27595	6.34205	7.05153	7.29431
tRNA-Arg-CCT-4-1	7.98891	7.90407	7.31874	7.40084	7.58482	7.80485	7.68927	7.61778	7.39597	8.13009	7.45896	7.03526	7.51606	7.5305	7.72533	7.84516	7.93429	7.45271	7.16572	6.92163
tRNA-Asn-GTT-2-1	8.641	8.56449	7.54504	6.68191	7.21139	8.09852	8.05745	8.29236	5.16581	8.47904	8.46606	7.52769	7.85281	7.38869	7.39199	7.83624	5.34796	7.64073	7.24053	5.87194
tRNA-Lys-CTT-2-2	7.1768	7.24115	7.23912	8.13995	7.08212	7.33037	7.64186	7.47488	7.43418	7.66827	6.53522	7.24741	7.99776	7.96127	7.69032	8.02854	7.54215	7.25549	7.25091	6.96997
tRNA-Gly-TCC-3-1	8.17678	8.4897	7.94596	7.82501	8.00849	7.93214	7.58029	7.8763	7.33666	7.68632	7.73599	7.94028	7.65249	8.07511	7.28318	7.57707	7.94742	8.43286	7.28158	7.12016
tRNA-Lys-CTT-2-3	7.84846	7.51806	7.8513	8.34694	7.14234	7.67525	7.64186	7.69499	8.2732	7.70414	6.53522	7.24741	8.14555	8.05444	7.74593	8.06333	7.64263	7.3841	7.32148	7.46076
tRNA-Ala-CGC-3-1	7.29743	7.84118	8.7859	9.18145	8.51343	8.29407	8.76324	8.1972	8.28367	8.0558	7.35325	7.71535	8.45486	8.04923	8.4777	8.51234	7.96044	7.42737	7.35069	7.834
tRNA-Lys-CTT-2-5	7.25339	7.24115	7.23912	8.13995	7.14234	7.36823	7.64186	7.49354	7.73867	7.73481	6.53522	7.26606	7.85281	7.96127	7.75273	8.06715	7.85284	7.25549	7.36983	7.04705
tRNA-Lys-CTT-4-1	5.69995	5.56228	6.69728	7.33906	7.99556	7.84111	7.82277	7.6624	8.86015	8.12019	7.81758	7.55821	8.45162	7.34666	8.19327	8.32452	8.45907	5.69392	7.39807	8.05775
tRNA-Gly-GCC-2-2	9.39912	9.49974	7.06513	7.49821	8.13766	8.15356	7.43473	8.1972	8.70541	8.72744	7.77737	7.36448	8.15754	8.79781	8.42344	8.32452	7.25489	7.96169	7.40737	6.23826
tRNA-Val-CAC-2-1	6.72685	6.77507	8.21825	8.37787	7.68501	7.91948	8.08426	7.53617	7.73867	7.78171	8.11501	8.59352	7.75087	7.86756	7.2255	7.48291	7.43408	7.71232	7.4166	6.81968
tRNA-Gly-TCC-2-6	6.80058	7.13983	6.57174	6.50369	6.00851	6.60309	6.36299	6.61569	7.17662	6.46416	7.11495	6.48209	5.99115	6.9528	6.20605	6.66157	7.04987	7.04892	7.43488	6.06748
tRNA-Ser-CGA-2-1	6.80058	6.31695	7.00205	7.80235	7.62742	6.50339	7.72383	6.78831	6.75954	6.95994	7.57315	7.61737	6.94136	6.54697	6.87069	6.82532	7.43408	7.77384	7.44394	7.18969
tRNA-Leu-TAA-1-1	7.85337	7.61065	7.99508	8.05951	7.93589	7.61889	8.43596	7.76314	7.95077	7.75204	8.00332	7.74878	7.77704	7.09881	7.63984	7.90609	8.1541	8.1382	7.46188	7.85119
tRNA-His-GTG-1-6	8.92556	8.33021	7.5669	7.1599	8.1552	7.98167	7.91533	7.86204	8.02755	7.90233	8.09336	7.70857	8.1375	7.80083	7.9191	8.23247	8.4682	8.69505	7.48838	7.55835
tRNA-Pro-TGG-2-1	7.20021	7.04483	7.47737	7.46969	7.61054	7.49335	7.15897	7.17652	7.61126	7.33202	7.33484	7.3383	7.79764	6.99347	7.55672	7.47142	7.02515	6.82018	7.53148	7.86818
tRNA-Ala-AGC-3-1	8.18069	8.31295	7.86017	8.38803	7.4393	7.78638	8.07538	7.33003	8.3449	8.04886	8.78225	8.31485	8.53664	8.26544	7.81902	8.38989	8.1987	7.59599	7.54836	7.20319
tRNA-Leu-AAG-1-2	6.1282	6.23179	8.01109	7.69982	8.17826	8.06061	8.48369	7.27348	8.35981	7.68632	7.94404	8.26036	8.31565	7.87937	8.28043	8.15219	7.81032	7.77384	7.60593	8.51634
tRNA-iMet-CAT-2-1	7.09586	7.40278	6.52726	7.38054	7.11856	7.48764	7.03543	7.57755	7.25355	7.32626	6.77449	6.93365	7.92477	8.33276	7.93711	8.22907	7.18978	8.03045	7.61397	7.18969
tRNA-SeC-TCA-1-1	8.63817	8.3669	7.33159	7.83248	7.41028	7.2173	7.93511	7.73731	7.64419	7.87114	7.70772	7.51996	7.39263	7.27074	7.70443	7.68045	7.47102	7.3304	7.69954	7.04705
tRNA-Tyr-GTA-8-1	7.88249	8.36968	7.97073	8.2104	7.49562	6.94329	7.65386	7.81344	7.71563	7.59849	9.26093	8.56384	5.83424	6.03104	7.87617	6.93043	9.32194	6.66855	7.69954	7.94223
tRNA-Trp-CCA-4-1	7.09586	7.11333	7.38185	7.72414	7.17728	7.06395	8.17019	7.33694	7.70006	7.26137	6.59898	7.70857	7.18088	6.75155	7.24499	6.78847	7.27595	7.25549	7.77312	7.35601
tRNA-Cys-GCA-2-2	8.12903	8.55229	8.27896	8.64687	8.74324	8.79151	9.03434	8.63993	8.22514	8.13338	8.42334	8.21331	8.96464	8.18377	8.58807	8.99869	8.44063	8.05266	7.80855	8.36323
tRNA-Cys-GCA-3-1	7.61386	7.27736	7.12552	7.14792	7.25563	5.94449	6.70455	6.54504	6.72889	6.31867	7.8822	7.92282	6.19672	5.91699	7.01434	6.07234	8.4682	6.80705	7.82247	7.37996
tRNA-Leu-AAG-3-1	6.09446	6.2811	8.22512	7.86928	7.47709	8.42505	8.44976	8.02024	8.38918	7.98112	6.97893	7.68112	8.4837	8.28479	7.35664	8.36534	7.7665	9.09561	7.89675	8.87201
tRNA-Lys-CTT-2-1	8.00664	7.91937	8.21134	8.31533	7.66061	7.6601	8.3649	8.43071	8.02755	8.39941	8.75496	8.58246	8.14956	8.54257	8.22292	8.6096	8.36442	7.87708	7.91636	7.39179
tRNA-Gly-GCC-2-5	9.56056	9.92063	8.23877	8.04673	8.9481	8.59098	8.18677	9.1184	9.08899	9.17254	8.60251	8.47892	8.6053	9.07814	8.93682	8.94175	8.31465	8.1942	7.94209	7.55835
tRNA-Cys-GCA-7-1	6.07727	7.35279	7.47737	7.17178	5.98161	5.99537	5.98856	7.00441	7.04664	6.33043	8.27742	8.25107	4.97065	6.48556	7.40935	5.54011	8.29425	6.2468	7.95479	7.73558
tRNA-Arg-TCG-2-1	5.52792	6.69648	6.93603	6.73123	5.60719	6.31945	5.68112	6.55707	6.52939	6.35363	7.94404	7.55064	5.05253	6.01639	6.96806	5.60873	7.78125	6.60908	7.96737	7.54783
tRNA-Sup-TTA-1-1	5.44636	6.16754	6.93603	6.59564	6.06074	6.15229	5.12984	6.15738	6.84769	5.94032	7.49252	7.50437	4.92724	5.42064	7.16538	4.94398	8.17657	5.13991	7.98605	7.64971
tRNA-Lys-TTT-6-1	6.27047	6.3519	7.15478	6.91288	6.53269	6.63481	6.13689	6.47063	6.7443	6.44275	7.96805	7.66719	5.70296	5.88486	7.1857	5.60873	8.54788	6.68303	7.99222	7.59967
tRNA-Ser-TGA-4-1	7.22324	6.86553	7.39415	6.941	8.01491	7.6293	7.17578	6.43187	7.14234	6.77694	7.7909	8.01904	7.0999	6.2831	7.65445	7.25362	8.69511	8.08534	8.01664	7.79899
tRNA-Gly-GCC-2-3	9.6048	9.93008	8.5709	8.27756	9.4087	8.59363	8.59963	9.14999	9.35741	9.18841	8.40589	8.46293	8.74679	9.09255	9.06498	9.10624	8.41252	8.27666	8.0875	7.55835
tRNA-Arg-CCG-1-2	7.16891	6.15432	7.79691	8.18146	7.08212	7.13904	7.7124	7.53015	6.97039	7.79839	7.25875	7.44841	6.22815	5.55345	7.09187	6.17775	7.18978	6.46523	8.13288	7.04705
tRNA-Arg-CCG-1-1	7.16891	5.84177	7.79691	8.37787	7.08212	7.13904	7.7124	7.53015	6.97039	7.35481	7.25875	7.44841	6.22815	5.55345	5.861	6.17775	6.62415	6.69737	8.13288	7.04705
tRNA-Ala-AGC-11-1	6.51728	6.3287	8.27896	8.51864	7.64411	7.71489	8.48369	8.04569	8.03996	7.64077	7.9799	8.45082	7.62967	7.73517	7.37442	7.56631	7.60991	7.64805	8.16053	8.1299
tRNA-iMet-CAT-1-5	8.95321	8.75958	7.88645	7.97431	8.23983	8.26771	8.44976	8.40801	8.0945	8.27403	7.95609	8.00805	8.68745	8.89582	8.63289	8.88678	8.565	8.82957	8.16599	7.834
tRNA-iMet-CAT-1-8	8.95321	8.79727	7.88645	7.97431	8.20657	8.28752	8.28245	8.38827	8.12974	8.29472	7.95609	8.00805	8.72281	8.90738	8.61066	8.94175	8.565	8.85187	8.16599	7.834
tRNA-iMet-CAT-1-2	8.91856	8.80962	7.88645	7.97431	8.23983	8.28752	8.28245	8.40801	8.12974	8.29472	7.95609	8.00805	8.72281	8.90738	8.63289	8.94175	8.565	8.85187	8.16599	7.834
tRNA-iMet-CAT-1-6	8.95321	8.77436	7.88645	7.97431	8.23983	8.28752	8.34288	8.40801	8.12974	8.29472	7.95609	8.00805	8.72281	8.90738	8.63289	8.94175	8.565	8.85187	8.16599	7.834
tRNA-iMet-CAT-1-3	8.95321	8.80962	7.88645	7.97431	8.23983	8.28752	8.34288	8.40801	8.12974	8.29472	7.95609	8.00805	8.72281	8.90738	8.63289	8.94175	8.565	8.85187	8.16599	7.834
tRNA-iMet-CAT-1-4	8.95321	8.77436	7.88645	7.97431	8.23983	8.28752	8.44976	8.40801	8.12974	8.29472	7.95609	8.00805	8.72281	8.90738	8.63289	8.94175	8.565	8.85187	8.16599	7.834
tRNA-iMet-CAT-1-1	8.95321	8.77436	7.88645	7.97431	8.23983	8.58565	8.44976	8.40801	8.12974	8.43712	7.95609	8.00805	8.72281	8.90738	8.63289	8.94175	8.565	8.85187	8.16599	7.834
tRNA-iMet-CAT-1-7	8.95321	8.77436	7.88645	7.97431	8.23983	8.28752	8.28245	8.82991	8.12974	8.43712	7.95609	8.47892	8.72281	8.95549	8.63289	8.94175	8.565	8.85187	8.16599	7.834
tRNA-Asp-GTC-1-1	8.20775	8.1114	8.05034	8.27208	8.14353	8.30707	7.77964	7.96349	8.08854	8.12019	8.09336	7.88125	8.01104	7.70007	8.34025	8.42596	8.1987	8.24327	8.17686	7.90157
tRNA-Arg-CCG-2-1	8.13307	7.97899	8.23196	8.42305	7.86655	8.19612	8.06644	8.30646	8.25736	8.43978	7.95609	8.17454	8.37159	8.36247	7.90696	8.23586	7.97334	8.08534	8.18227	7.80782
tRNA-Ser-TGA-1-1	8.78902	8.31006	7.93761	7.93321	8.33008	7.98167	8.90014	7.92743	8.05226	7.90618	8.99548	8.36736	8.43203	7.40788	8.44035	8.64317	9.56668	9.32921	8.18227	8.38697
tRNA-Leu-AAG-1-1	6.19326	6.20645	8.14038	8.64263	8.79259	8.47197	8.72971	8.4688	8.56242	7.70414	8.20861	8.57875	9.06339	8.16943	8.58427	8.56719	7.98612	8.26245	8.18765	8.76293
tRNA-Leu-AAG-1-3	6.11143	5.98472	8.14038	8.51401	8.75861	8.28752	8.72971	8.17046	8.16414	7.64077	7.8043	8.53736	8.70932	7.94638	8.37146	8.51792	7.98612	8.15369	8.19836	8.54298
tRNA-Lys-CTT-2-4	8.58022	8.12135	8.55463	8.56863	8.5755	8.8811	8.71836	8.92884	8.5538	9.25321	8.46606	8.79532	8.75732	8.67358	8.2131	8.7513	8.36442	8.18418	8.22479	7.7901
tRNA-Ala-TGC-6-1	6.47908	6.82513	7.86899	7.58938	6.33792	6.48023	6.42131	6.96912	7.4152	6.421	8.84183	8.37592	5.09129	6.16949	7.67608	6.36691	9.10511	6.56276	8.2863	7.78116
tRNA-Gly-GCC-2-1	10.1507	10.2633	8.18338	8.69267	8.28301	8.60683	8.70692	8.89195	9.05583	9.51465	8.41464	8.67905	8.89721	9.44014	8.91884	8.74893	8.89108	9.22081	8.3161	9.00823
tRNA-Arg-CCG-1-3	7.16891	6.15432	7.91226	8.18146	7.08212	7.13904	7.7124	7.53015	7.04664	7.35481	7.25875	7.44841	6.22815	5.94837	5.861	6.17775	7.18978	6.46523	8.37391	7.04705
tRNA-Trp-CCA-2-1	7.96644	7.64331	8.6749	8.33648	8.14353	7.98976	9.1014	8.39488	8.68189	8.17863	8.2581	8.2924	7.97986	7.46135	7.79945	7.76282	8.34472	8.38993	8.43854	8.35122
tRNA-Arg-TCT-1-1	8.71557	9.09329	8.3932	8.39812	8.4906	8.41907	8.87481	8.38827	8.9678	9.07177	8.50755	8.4386	8.69569	8.66906	8.56897	8.66344	8.48629	8.49088	8.46093	8.38107
tRNA-Ala-AGC-2-2	8.55637	8.84003	8.31161	8.52786	8.50889	8.27103	8.56835	8.63993	8.60891	8.35226	7.64947	8.10406	9.17361	8.53513	8.4818	8.85188	8.11972	8.46216	8.4786	9.18435
tRNA-Arg-TCG-3-1	7.21561	6.46239	7.60965	7.70797	7.46773	7.07164	7.51596	7.68961	7.93757	7.75631	7.33484	8.0885	6.95065	6.61059	6.63834	6.83439	6.86702	6.80705	8.4786	6.80194
tRNA-Ser-GCT-4-1	4.73061	6.11387	8.4704	6.95486	6.87019	6.98466	7.84386	7.30203	7.61957	6.37646	7.3162	8.5297	6.37534	5.80957	7.08105	6.8434	8.33477	5.78047	8.62857	9.0718
tRNA-Gly-GCC-2-6	10.7107	10.7525	8.88028	9.49267	9.49834	10.0997	10.0675	9.87793	9.48743	10.1086	9.18118	9.46883	10.3479	10.489	9.54688	9.92749	9.51038	9.71178	8.68672	8.08704
tRNA-Leu-TAG-1-1	7.9063	8.01859	8.53264	7.83992	9.59989	8.59098	8.72405	8.04989	8.88096	8.49189	8.57935	8.9723	8.90433	9.12425	8.74603	9.25387	8.86368	8.65212	8.72051	9.14317
tRNA-Ser-GCT-4-3	5.16262	6.44098	7.97073	6.95486	7.10651	6.60309	6.99807	7.06413	7.66038	6.34208	7.57315	8.04077	6.2436	5.53227	6.96806	6.41651	8.66367	6.03375	8.78226	8.54298
tRNA-Ser-CGA-4-1	8.31474	7.98627	8.97701	8.80686	8.65567	8.25434	9.07049	8.53613	8.86015	8.43712	8.99548	8.83933	8.38524	7.68219	8.20817	8.5859	9.12832	8.76388	8.84828	8.98122
tRNA-Lys-TTT-5-1	8.641	7.58686	7.87775	6.95486	9.22187	8.22382	8.65427	7.96794	7.18787	6.81052	8.18833	8.66863	7.88684	6.60099	8.86037	8.00885	9.36654	7.76039	8.98739	9.06447
tRNA-Lys-CTT-1-2	10.0305	9.71405	9.22663	9.61873	9.44238	9.82632	9.72893	9.64847	9.5054	9.95294	9.58909	8.88503	9.65099	9.70849	9.79697	9.89787	9.30676	8.60411	9.03888	9.51542
tRNA-Val-TAC-2-1	8.80933	8.90668	9.32576	9.0973	9.50519	9.16947	9.22683	9.64709	9.11849	9.33958	8.98964	8.69966	9.06551	8.88417	9.23929	9.15358	8.64769	8.81018	9.05368	8.88456
tRNA-Leu-TAG-2-1	8.40433	8.24178	8.60289	8.84054	8.85468	8.71559	9.32735	8.96036	8.47384	8.54712	8.86754	9.46683	9.08863	9.16091	8.29911	8.66092	8.89108	8.86759	9.22561	8.69328
tRNA-Cys-GCA-chr5-2	6.05985	7.98264	8.65977	7.60693	8.14353	8.41907	6.9001	7.40429	8.28887	7.55001	9.48916	9.61335	6.40299	7.50018	8.87288	6.27559	9.72347	6.65392	9.23083	9.37427
tRNA-Glu-TTC-1-1	9.22297	9.25246	9.28364	8.96449	8.94474	9.04126	9.45247	9.32966	9.61292	9.57985	9.23154	9.08884	9.27233	9.23843	9.18517	9.07633	9.36165	9.37171	9.27191	9.26655
tRNA-Glu-TTC-1-2	9.22297	9.25246	9.28364	8.98135	8.94474	9.04126	9.45247	9.32966	9.60043	9.57985	9.20153	9.08884	9.27233	9.27233	9.18517	9.07633	9.36165	9.37171	9.27191	9.26655
tRNA-Gly-TCC-1-1	9.74974	9.9025	9.45109	9.60791	9.72242	9.68551	9.70901	9.71859	9.50986	9.73156	9.57356	9.59514	9.67201	9.9138	9.5013	9.65645	9.69655	9.75298	9.32655	9.25693
tRNA-Leu-AAG-2-2	9.1251	9.04712	9.16012	9.17559	9.21632	9.08527	8.82276	8.82747	9.08302	9.15972	9.72884	9.16737	8.92315	9.04015	8.81247	9.0185	9.47913	9.29475	9.45473	9.34431
tRNA-Leu-AAG-2-4	9.39912	9.3917	9.16012	9.30716	9.28952	9.27238	8.82276	9.03839	9.48969	9.20878	9.82707	9.24651	9.04847	9.22541	9.02631	9.02439	9.47913	9.4087	9.45473	9.40943
tRNA-Leu-AAG-2-3	9.1943	9.13803	9.41852	9.17559	9.25203	9.08527	8.82276	8.86127	9.11556	9.15972	9.79059	9.20388	8.92315	9.0653	8.84458	9.15537	9.47913	9.29475	9.52862	9.38903
tRNA-Leu-TAG-3-1	9.55756	9.43483	9.95081	9.85663	9.96015	9.76529	10.4066	10.0603	10.1123	9.91722	9.90048	9.76765	9.99909	10.1023	10.0044	10.1285	9.58356	9.58635	9.59486	10.2053
tRNA-Leu-AAG-2-1	9.43223	9.13803	9.32576	9.64436	9.35919	9.12615	9.48965	9.18089	9.14453	9.15972	9.9792	9.20388	8.96236	9.08663	9.05129	9.17491	9.47913	9.4044	9.64066	9.38903
tRNA-Lys-CTT-1-1	10.461	10.1563	9.4915	9.79883	10.0796	9.96998	9.89433	10.0758	10.105	10.2053	9.80396	9.78542	9.73194	9.86082	9.98434	10.1978	9.57092	9.08758	9.65043	9.74145
tRNA-Arg-TCG-1-1	9.06724	8.09129	9.36669	9.49502	8.80374	8.73494	9.16129	9.22419	8.91498	9.09384	9.1343	9.01403	7.85281	7.68892	8.02953	7.8137	8.90459	8.22873	9.66977	8.45029
tRNA-Val-AAC-2-1	9.26402	9.4335	9.91305	9.91571	10.1613	9.92331	9.86633	9.79673	9.92643	9.83697	10.3025	10.1104	10.2683	9.77987	9.99868	10.1547	9.88545	9.94294	9.72812	10.1318
tRNA-Lys-CTT-14-1	8.78389	8.29549	8.82258	8.38296	8.96143	7.27828	7.80137	7.88573	8.24134	7.47406	9.74626	9.49263	7.41284	6.89928	8.73579	7.13448	10.0311	7.87084	9.78421	8.77196
tRNA-Ser-GCT-3-1	9.24364	9.20808	10.4127	10.1365	9.58058	9.4787	9.92919	9.33825	9.32235	9.38572	8.74805	9.68913	9.01157	9.11763	9.4417	8.74893	9.63713	8.95554	9.81926	9.63904
tRNA-Gly-GCC-1-1	9.02227	9.1671	9.60637	9.638	9.97008	9.99226	9.63552	9.60356	9.72261	9.63993	9.29448	9.49852	10.0481	10.0368	9.49929	9.56652	9.15682	9.66759	9.82445	9.73685
tRNA-Gly-GCC-1-2	9.02227	9.1671	9.60637	9.638	9.97008	9.99226	9.63552	9.60356	9.72261	9.63993	9.29448	9.49852	10.0481	10.0368	9.49929	9.56652	9.15682	9.66759	9.82445	9.73685
tRNA-Gly-GCC-1-3	9.02227	9.1671	9.60637	9.638	9.97008	9.99226	9.63552	9.60356	9.72261	9.63993	9.29448	9.49852	10.0481	10.0368	9.49929	9.56652	9.15682	9.66759	9.82445	9.73685
tRNA-Gly-GCC-1-4	9.02227	9.1671	9.60637	9.638	9.97008	9.99226	9.63552	9.60356	9.72261	9.63993	9.29448	9.49852	10.0481	10.0368	9.49929	9.56652	9.15682	9.66759	9.82445	9.73685
tRNA-Gly-GCC-1-5	9.18656	9.10669	9.60637	9.638	10.0503	9.96692	10.2201	9.54983	9.67577	9.62601	8.92988	9.5599	10.1018	10.1144	9.49929	9.66275	9.08745	9.68897	9.90825	9.81975
tRNA-Ala-TGC-3-2	9.87182	10.392	10.2252	10.4285	11.1828	10.2792	10.6573	10.3687	10.5544	10.1754	9.43862	10.1695	11.0952	9.95612	9.33729	9.65771	9.52794	10.1187	10.0149	10.6821
tRNA-Ala-AGC-8-1	9.39576	9.11334	10.0391	10.1335	9.67465	9.41865	10.2221	9.76521	10.0387	9.6976	10.172	9.90406	9.63396	9.61471	9.839	9.4792	9.90573	9.0768	10.0713	10.0054
tRNA-Glu-CTC-2-1	9.02661	9.81237	9.81638	9.88558	9.94177	10.1724	9.92426	9.892	10.2196	10.4818	10.0284	9.57856	10.0641	9.93981	10.2542	10.4453	10.0585	10.3765	10.1339	9.94482
tRNA-Glu-CTC-1-6	10.2525	10.4397	10.126	9.86028	10.0203	10.3254	10.0058	10.2139	10.3459	10.5747	10.2546	9.94777	10.185	10.3037	10.4145	10.5853	10.2715	10.5752	10.2098	10.1177
tRNA-Lys-TTT-3-5	10.9444	10.3291	10.2011	10.0687	10.9129	9.92857	9.99648	9.8661	10.0371	9.92292	10.1668	10.2921	9.94257	9.48644	10.2018	10.168	10.3794	9.93252	10.2463	10.6247
tRNA-Glu-CTC-1-7	10.1557	10.464	10.1406	9.93142	10.033	10.3632	10.0742	10.2425	10.2625	10.5855	10.2883	10.1181	10.2005	10.3207	10.4752	10.5083	10.3277	10.5704	10.2591	10.144
tRNA-Glu-CTC-1-2	10.1267	10.4311	10.0908	9.95721	10.0503	10.3373	9.94388	10.2643	10.2452	10.546	10.2571	9.99575	10.2187	10.2898	10.4752	10.5083	10.2663	10.5598	10.2794	10.144
tRNA-Glu-CTC-1-3	10.1267	10.4311	10.0908	9.95721	10.0503	10.3373	9.94388	10.2643	10.2452	10.546	10.2571	9.99575	10.2187	10.2898	10.4752	10.5083	10.2663	10.5598	10.2794	10.144
tRNA-Glu-CTC-1-4	10.1267	10.4311	10.0908	9.95721	10.0503	10.3373	9.94388	10.2643	10.2452	10.546	10.2571	9.99575	10.2187	10.2898	10.4752	10.5083	10.2663	10.5598	10.2794	10.144
tRNA-Glu-CTC-1-5	10.1267	10.4311	10.0908	9.95721	10.0503	10.3373	9.94388	10.2643	10.2452	10.546	10.2571	9.99575	10.2187	10.2898	10.4752	10.5083	10.2663	10.5598	10.2794	10.144
tRNA-Glu-CTC-1-1	10.6515	10.6624	10.1406	10.3528	10.0673	10.3694	10.0897	10.314	10.3595	10.7111	10.2883	9.96488	10.2738	10.3636	10.468	10.5886	10.6637	10.5704	10.324	10.144
tRNA-Lys-TTT-3-4	10.9282	10.3803	10.3164	10.1766	10.9426	9.9842	10.1731	9.88381	10.0371	9.97415	10.2522	10.3056	10.0244	9.54678	10.2625	10.2582	10.4932	10.0223	10.392	10.6071
tRNA-Lys-TTT-3-1	10.875	10.4737	10.5933	10.4541	10.5687	10.1962	10.1309	10.0541	10.3434	10.4153	10.8325	10.4774	10.0503	9.69466	10.3173	10.1952	10.5198	10.0501	10.4691	10.6821
tRNA-Ser-GCT-4-2	6.99221	8.33591	9.1885	8.4181	8.79259	8.87893	7.44859	8.97145	8.72856	9.35512	10.1301	9.76439	7.39263	6.70761	8.74942	6.92197	9.23374	8.33214	10.5072	10.0727
tRNA-Lys-TTT-3-2	11.1414	10.6251	10.6645	10.5789	10.9668	10.2049	10.3744	10.0655	10.4586	10.3033	10.6503	10.6602	10.1801	9.68015	10.3995	10.3383	10.5862	10.1614	10.6297	10.7872
tRNA-Lys-TTT-1-1	9.2399	9.38896	10.2856	9.71865	9.512	8.431	8.56201	9.15972	9.37707	8.51726	10.9379	10.7319	7.30157	7.84967	10.2068	8.13775	11.3675	8.81667	10.8406	10.0451
tRNA-Glu-TTC-2-2	10.8762	10.7175	10.7843	10.7628	10.5957	10.6536	10.2869	10.5999	10.9953	11.066	10.8112	10.4019	10.4935	10.7362	10.6406	10.5222	10.1911	10.0988	10.8685	10.694
tRNA-Lys-TTT-2-1	9.2399	9.24945	10.297	9.71865	9.52103	8.431	8.21129	9.15972	9.46465	8.52478	10.9529	10.7608	7.31596	7.82749	10.145	8.27923	11.3675	8.81667	10.8744	10.0451
tRNA-Val-TAC-1-2	10.6431	10.7515	10.9997	10.9474	11.4264	11.1993	11.0053	11.0895	11.2569	11.4481	10.5801	10.5548	11.0104	10.9327	11.0306	11.152	10.2021	10.7464	10.9211	10.9631
tRNA-Val-CAC-3-1	10.5458	10.3769	11.1452	11.4477	11.0235	10.8128	11.1674	10.8462	11.4508	11.316	10.8325	10.9617	11.2251	10.668	11.4364	11.6602	10.9261	10.8802	10.9811	11.1233
tRNA-Ala-AGC-4-1	8.43081	8.37524	9.81865	10.426	9.86048	9.80702	9.8033	9.39536	9.60877	9.52343	10.7101	10.3388	10.0341	10.0701	9.63025	9.93584	9.11095	9.43847	10.9842	10.28
tRNA-Ser-GCT-1-1	10.0794	9.25547	10.1923	10.0528	10.6928	9.90955	10.8503	9.82756	10.0946	9.33531	10.8791	10.4774	10.3575	9.17532	10.0353	10.3431	10.8876	10.3874	11.0351	10.6159
tRNA-Glu-TTC-2-1	11.6311	11.4298	11.4644	11.4059	11.2359	11.2912	11.7821	11.4168	11.5751	11.6693	11.1954	11.3461	11.6121	11.2641	11.3518	11.3825	11.5738	11.183	11.0543	11.1855
tRNA-Val-TAC-1-1	10.8906	11.0228	11.3197	11.2102	11.6656	11.541	11.1336	11.3081	11.4623	11.7242	11.0346	10.7649	11.3632	11.1154	11.3338	11.4424	10.4775	11.2612	11.213	11.1118
tRNA-Ala-AGC-6-1	8.86619	9.92914	10.6039	10.0091	9.39648	9.02955	8.2978	9.629	10.3471	9.61314	11.6413	11.5144	7.9933	9.10932	11.2265	7.93561	12.3523	8.59658	11.3636	11.2426
tRNA-Tyr-GTA-2-1	11.5334	11.3745	11.3277	10.8905	10.8263	10.0837	11.1261	10.5898	10.6239	9.98418	12.032	11.5251	9.30499	9.08494	11.1914	10.1707	12.0896	10.3809	11.4366	11.1625
tRNA-Gly-CCC-2-1	12.6793	11.8911	12.4977	12.485	12.1203	12.0518	12.6065	12.4628	12.0815	12.1965	11.5988	11.8515	12.4028	12.6093	12.2803	12.6325	11.7682	9.1506	11.8012	11.5915
tRNA-Gly-CCC-2-2	12.8647	12.272	12.594	12.6721	12.1031	12.2495	12.774	12.5086	12.1861	12.3807	12.0419	12.0614	12.5921	12.7364	12.4503	12.7259	12.08	10.1174	11.9023	11.7335
tRNA-Lys-TTT-3-3	11.287	10.6799	10.8755	10.8192	11.2989	10.5059	10.7494	10.345	10.6022	10.6355	11.6689	11.1443	10.7652	9.89022	11.2247	10.7903	12.2581	10.408	12.0331	11.037
tRNA-Phe-GAA-8-1	11.4368	11.0263	11.5052	10.8959	11.8475	10.6434	10.6633	10.4777	10.9558	9.96681	12.2558	12.3822	10.326	9.59103	11.7133	10.2657	12.9222	10.9977	12.4028	11.8285
